# Supplementary material for: Multi-centric origins and gene flow shape the diversity of β-thalassemia mutations in Southern East Asia
Source: Nat Commun. 2025 Nov 20;16:10220. doi: 10.1038/s41467-025-65019-0 (PMC12635081; doi:10.1038/s41467-025-65019-0)
Supplement: Supplementary file 3 — Supplementary Data 1 [file 41467_2025_65019_MOESM3_ESM.xlsx]

## Sheet: Sheet1
Supplementary Data 1 Allele frequency and haplotype proportions of the 13 commonly detected β-thalassemia mutations in the SCN samples. For each mutation, haplotypes are sorted according to the proportions.
Common name	HGVS name	Molecular consequence	Risk allele frequency (%)	Haplotype (>2%)		Other haplotypes (%)
				ID	Proportion (%)
CD41/42	HBB:c.126_129del	Frameshift	1.04	H1	62.2	2.4
				H2	30.4
				H3	2.6
				H5	1.2
				H4	0.7
				H7	0.2
				H8	0.2
CD17	HBB:c.52A>T	Nonsense	0.45	H1	87.6	3.4
				H2	5.6
				H3	1.1
				H10	0.6
				H11	0.6
				H4	0.6
				H5	0.6
IVS-II-654	HBB:c.316-197C>T	Splicing	0.23	H1	84.4	2.2
				H3	4.4
				H4	3.3
				H10	1.1
				H2	1.1
				H5	1.1
				H6	1.1
				H8	1.1
-28	HBB:c.-78A>G	Promoter	0.22	H14	90.8	-
				H1	5.7
				H2	1.1
				H3	1.1
				H6	1.1
HbE	HBB:c.79G>A	Missense	0.15	H5	50	3.4
				H1	27.6
				H2	5.2
				H4	5.2
				H11	3.4
				H3	1.7
				H6	1.7
				H7	1.7
-50	HBB:c.-100G>A	Promoter	0.14	H3	44.4	-
				H4	25.9
				H1	24.1
				H2	5.6
Hb NewYork	HBB:c.341T>A	Missense	0.07	H1	89.7	-
				H3	3.4
				H4	3.4
				H7	3.4
CD71/72	HBB:c.217dupA	Frameshift	0.04	H1	100	-
IVS-I-1	HBB:c.92+1G>T	Splicing	0.03	H6	90	-
				H1	10
CD43	HBB:c.130G>T	Nonsense	0.02	H1	50	-
				H5	33.3
				H4	16.7
-29	HBB:c.-79A>G	Promoter	0.01	H1	80	-
				H4	20
CD27/28	HBB:c.85dupC	Frameshift	0.01	H6	100	-
IVS-II-5	HBB:c.315+5G>C	Splicing	0.01	H1	80	20
