# Supplementary material for: Multi-centric origins and gene flow shape the diversity of β-thalassemia mutations in Southern East Asia
Source: Nat Commun. 2025 Nov 20;16:10220. doi: 10.1038/s41467-025-65019-0 (PMC12635081; doi:10.1038/s41467-025-65019-0)
Supplement: Supplementary file 6 — Source data [file 41467_2025_65019_MOESM6_ESM.xlsx]

## Sheet: Fig. 1
Population	Region	Haplotype ID	Haplotype Sequence	Number of Haplotypes
ACB	AFR	Others	AGGGGAGCCTTCAAAGTACCCCCCGCTACTTCGACGCTGGGATC	5
ACB	AFR	H5	GAAGATATTACGGTCGCTCCCCCCGCTACTTCGACGTTGGGATC	13
ACB	AFR	H4	GAAGGTATTACGGTCGCTTAACGTGCTACCTTCCTGCCCGCATG	4
ACB	AFR	H1	AGGGGAGCCTTCAAAGTACCCTGTATCTTCTCGACCCCCACGCC	28
ACB	AFR	Others	AAGGGTACCTCGGTCGCTCAACGTGCTACCTTCCCGCCCACATC	5
ACB	AFR	Others	AAAGGTATTTCGGTCGCTCCCAGCGCCATCTCGACGCCGGCATC	1
ACB	AFR	Others	GAAGGTATTACGGTCGCTTAACGTGCTACCTTCCTGCCCGCATC	1
ACB	AFR	Others	AAGGGTACCTTCAAAGTACCACGCGCTATCTTCCCGCCCGCATC	3
ACB	AFR	Others	AAGGGTACCTTCAAAGTACCCAGTGCTATCTCGACGCCCAGATC	4
ACB	AFR	Others	GGGGGAGCCTTCAAAGTACCCTGTATCTTCTCGACCCCCACGCC	2
ACB	AFR	Others	AGGGGAGCCTTCAAAGTACCCCCCGCTACCTCGACGCCGGGATC	3
ACB	AFR	Others	GAAGGTATTACGGTCGCTCACAGTGCTATCTCGACGCCCACGCC	9
ACB	AFR	Others	AAAGGAACCTTCAAAGTACCCAGCGCTATCTCGACGCCGGCATC	8
ACB	AFR	Others	AAAGGAACTTCGGTCGCTCCCAGCGCCATCTCGACGCCGGCATC	4
ACB	AFR	Others	AAAGGAACTTCGGTCGCTCCCAGTGCTATCTCGACGCCGGGATC	5
ACB	AFR	H6	GAAGATATTACGGTCGCTCCCCCCGCTACTTCGACGCTGGGATC	2
ACB	AFR	Others	GAAGGTATTACGGTCGCTCCCCCCGCTACTTCGACGCTGGGATC	1
ACB	AFR	Others	AAAGGAACTTCGGTCGCTCCCAGTGCTATCTCGACGCCGGCGCC	1
ACB	AFR	Others	AAAGGAACCTTCAAAGTACCCAGCGCTATCTCGACGCCGGGATC	2
ACB	AFR	Others	AAAGGAACTTCGGTCGCTCCCCGCGCTACCTCGACGCCCGCATC	6
ACB	AFR	Others	AGGGGAGCCTTCAAAGTACCCAGTGCTATCTCGACGCCGGGATC	2
ACB	AFR	Others	AAAGGAACTTCGGTCGCTCCCAGCGCCATCTCGACGCCGGGATC	1
ACB	AFR	Others	AAGGGTACCTTCAAAGTACCCAGCGCTATCTTCCCGCCCGCATC	1
ACB	AFR	Others	GAAGGTATTACGGTCGCTTCCCCCGCTACCTCGACGCCGGGATC	2
ACB	AFR	Others	AAGGGTACCTTCAAAGTACCCAGTGCTATCTCGACGCCGGGATC	2
ACB	AFR	Others	AAGGGTACCTTCAAAGTACCCAGTGCTATCTTCCCGCCCGCATC	4
ACB	AFR	Others	AAGGGTACCTTCAAAGTACCCTGTATCTTCTCGACCCCCACGCC	1
ACB	AFR	Others	AAAGGTATTACGGTCGCTTCACGTGCTACCTTCCTGCCCGCATG	1
ACB	AFR	Others	AAAGGTATTTCGGTCGCTCCCCCCGCTACTTCGACGCTGGGATC	3
ACB	AFR	Others	AAGGGTACCTTCAAAGTACCCCGTATTTTCTCGACCCCCGCATC	3
ACB	AFR	Others	AAGGGTACCTTCAAAGTACCACGTGCTATCTTCCCGCCCGCATC	4
ACB	AFR	Others	AAGGGTACCTTCAAAGTACCCCCCGCTACCTCGACGCCGGGATC	2
ACB	AFR	Others	AAAGGAACTTCGGTCGCTCCCCGTGCTACCTCGACGCCCGCATC	1
ACB	AFR	Others	GAAGGTATTACGGTCGCTTAACGTGCTACCTTCCTGCCCGGATG	1
ACB	AFR	Others	AAAGGAACCTTCAAAGTACCCAGTGCTATCTCGACGCCGGGATC	3
ACB	AFR	Others	AAGGGTGCCTTCAAAGTACCCAGTGCTATCTCGACGCCCACGCC	1
ACB	AFR	Others	AAGGGTACCTCGGTCGCTCCCCCTGCTACCTCGACGCCGGGATC	3
ACB	AFR	Others	GAAGGTATTACGGTCGCTTCACGTGCTACCTTCCTGCCCGCATC	3
ACB	AFR	Others	AAAGGAACCTTCAAAGTACCCAGCACCATCTCGACGCCGGCATC	1
ACB	AFR	Others	AAGGGTACCTTCAAAGTACCCAGTGCTATCTCGACGCCGGCATC	4
ACB	AFR	Others	AAGGGTACCTTCAAAGTACCCTGTATCTTCTCGACCCCCACGTC	1
ACB	AFR	Others	GAAGATATTACGGTCGCTCCCAGTGCTATCTCGACGCCGGGATC	1
ACB	AFR	Others	AAGGGTACCTTCAAAGTACCCCGCGTTTTCTCGACCCCCGCATC	2
ACB	AFR	Others	AAAGGTATTTCGGTCGCTCCCCGCGCTACCTCGACGCCCGCATC	5
ACB	AFR	Others	AAGGGTACCTTCAAAGTACCCCCTGCTACCTCGACGCCGGGATC	2
ACB	AFR	Others	AAAGGAACCTTCAAAGTACCCCGTGCTACCTCGACGCCCGCATC	2
ACB	AFR	Others	AAGGGTACCTCGGTCGCTCCCCCCGCTACCTCGACGCCGGGATC	1
ACB	AFR	Others	AAAGGAACTTCGGTCGCTCACCCCGCTACCTCGACGCCGGCGCC	3
ACB	AFR	Others	AGGGGAGCCTTCAAAGTACCCCCTGCTACCTCGACGCCGGGATC	1
ACB	AFR	Others	AAAGGAACCTTCAAAGTACCCAGCGCCATCTCGACGCCGGCATC	3
ACB	AFR	Others	AGGGGAGCCTTCAAAGTACCACGTGCTACCTTCCTGCCCGCATC	1
ACB	AFR	Others	AAAGGAACTTCGGTCGCTCCCAGCACCATCTCGACGCCGGCATC	2
ACB	AFR	Others	AAAGGAACCTTCAAAGTACCCAGCGCTATCTCGACGCCGGCGCC	1
ACB	AFR	Others	GAAGATATTACGGTCGCTCCCCCCGCTACTTCGACGTTGGGATG	2
ACB	AFR	Others	AAAGGTACCTTCAAAGTACCCCCTGCTACCTCGACGCCGGGATC	1
ACB	AFR	Others	GAAGATATTACGGTCGCTCCCAGTGCTATCTCGACGCCCACGCC	1
ACB	AFR	Others	AAGGGTACCTTCAAAGTACCCAGTGCTATCTCGACGCCCACGCC	1
ACB	AFR	Others	AGGGGAGCCTTCAAAGTACCACGTGCTACCTTCCTGCCCGCATG	1
ACB	AFR	Others	AAAGGAACCTTCAAAGTACCCCGCGCTACCTCGACGCCCGCATC	1
ACB	AFR	Others	AGGGGAGCCTTCAAAGTACCACCTGCTACCTCGACGCCGGGATC	1
ACB	AFR	Others	AAGGGTACCTTCAAAGTACCCCGTGCTACCTTCCTGCCCACGCC	1
ACB	AFR	Others	AAAGGAACTTCGGTCGCTCACCCTGCTACCTCGACGCCGGGATC	1
ACB	AFR	Others	AAAGGAACCTTCAAAGTACCCTGTATCTTCTCGACCCCCACGTC	1
ACB	AFR	Others	GAAGATATTACGGTCGCTCCCAGCGCTATCTCGACGCCGGCATC	1
ACB	AFR	Others	GAAGGTATTACGGTCGCTTCCCCTGCTACCTCGACGCCGGGATC	1
ACB	AFR	Others	AAAGGAACCTTCAAAGTACCCTGTATCTTCTCGACCCCCACGCC	1
ACB	AFR	Others	AAAGGTATTACGGTCGCTTCACGTGCTACCTTCCTGCCCGCATC	1
ACB	AFR	Others	GAAGGTATTACGGTCGCTTCACGTGCTACCTTCCTGCCCGCATG	1
ACB	AFR	Others	AAGGGTACCTTCAAAGTACCACGTGCTATCTTCCCGCCGGGATC	1
ASW	AFR	H1	AGGGGAGCCTTCAAAGTACCCTGTATCTTCTCGACCCCCACGCC	29
ASW	AFR	H4	GAAGGTATTACGGTCGCTTAACGTGCTACCTTCCTGCCCGCATG	6
ASW	AFR	Others	AAAGGAACTTCGGTCGCTCACCCCGCTACCTCGACGCCGGGATC	1
ASW	AFR	H5	GAAGATATTACGGTCGCTCCCCCCGCTACTTCGACGTTGGGATC	3
ASW	AFR	Others	GGGGGAGCCTTCAAAGTACCCTGTATCTTCTCGACCCCCACGCC	1
ASW	AFR	Others	GAAGGTATTACGGTCGCTCACAGTGCTATCTCGACGCCCACATC	1
ASW	AFR	Others	AAAGGTATTTCGGTCGCTCCCAGTGCTATCTCGACGCCGGGATC	2
ASW	AFR	Others	GAGGGAGCCTTCAAAGTACCCTGTATCTTCTCGACCCCCACGCC	2
ASW	AFR	Others	GAAGGTATTACGGTCGCTCACAGTGCTATCTCGACGCCCACGCC	8
ASW	AFR	Others	AAAGGAACCTTCAAAGTACCCCGCGCTACCTCGACGCCCGCATC	1
ASW	AFR	Others	AAAGGAACCTTCAAAGTACCCAGCGCTATCTCGACGCCGGCATC	6
ASW	AFR	Others	AAGGGTACCTTCAAAGTACCCAGTGCTATCTCGACGCCCACGCC	3
ASW	AFR	Others	AGGGGAGCCTTCAAAGTACCACGCGCTACCTTCCTGCCCGCATG	1
ASW	AFR	Others	AAAGGAACTTCGGTCGCTCACCCCGCTACCTCGACGCCGGCGCC	1
ASW	AFR	Others	AAAGGTATTACGGTCGCTCACAGTGCTATCTCGACGCCCACGCC	1
ASW	AFR	Others	AAAGGAACTTCGGTCGCTCCCTGTATCTTCTCGACCCCCACGCC	1
ASW	AFR	Others	AAGGGTACCTCGGTCGCTCCCCCTGCTACCTCGACGCCGGGATC	2
ASW	AFR	Others	AAAGGAACCTTCAAAGTACCCAGCACCATCTCGACGCCGGCATC	2
ASW	AFR	Others	AAGGGTACCTCGGTCGCTCAACGTGCTACCTTCCCGCCCACATC	3
ASW	AFR	Others	AAAGGAACCTTCAAAGTACCCAGTGCTATCTCGACGCCGGGATC	2
ASW	AFR	Others	AAAGGTATTACGGTCGCTTAACGTGCTACCTTCCTGCCCGCATC	1
ASW	AFR	Others	AAAGGAACCTTCAAAGTACCCAGCGCCATCTCGACGCCGGCATC	1
ASW	AFR	H6	GAAGATATTACGGTCGCTCCCCCCGCTACTTCGACGCTGGGATC	5
ASW	AFR	Others	GAAGATATTACGGTCGCTCCCCCCGCTACTTCGACGTTGGCATC	1
ASW	AFR	Others	AGGGGAGCCTTCAAAGTACACCCCGCTACCTCGACGCCGGCGCC	1
ASW	AFR	Others	AAGGGTACCTTCAAAGTACCCCCTGCTACCTCGACGCCGGGATC	1
ASW	AFR	Others	AAAGGAACTTCGGTCGCTCCCCGCGCTACCTCGACGCCCGCATC	1
ASW	AFR	Others	AAAGGTACCTTCAAAGTACCCCCTGCTACCTCGACGCCGGGATC	1
ASW	AFR	Others	AGGGGAGCCTTCAAAGTACCCCCCGCTACCTCGACGCCGGGATC	1
ASW	AFR	Others	AAGGGTACCTTCAAAGTACCCCCCGCTACCTCGACGCCGGGATC	3
ASW	AFR	Others	AAGGGTACCTTCAAAGTACCACCTGCTATCTTGACGCCGGGATC	1
ASW	AFR	Others	AAGGGTACCTTCAAAGTACCCAGTGCTATCTTCCCGCCCGCATC	6
ASW	AFR	Others	GAAGATATTACGGTCGCTCCCTGTATCTTCTCGACCCCCACGCC	1
ASW	AFR	Others	AAGGGTACCTTCAAAGTACCCTGTATCTTCTCGACCCCCACGTC	3
ASW	AFR	Others	AAAGGAACTTCGGTCGCTCCCAGTGCTATCTCGACGCCGGGATC	1
ASW	AFR	Others	AAAGGTATTTCGGTCGCTCCCCGCGCTACCTCGACGCCCGCATC	2
ASW	AFR	Others	AAAGGAACCTTCAAAGTACCCAGCGCTATCTCGACGCCGGGATC	1
ASW	AFR	Others	AGGGGAGCCTTCAAAGTACCCTGTATCTTCTCGACCCCCACATC	1
ASW	AFR	Others	AAGGGTACCTTCAAAGTACCCAGTGCTATCTCGACGCCCAGATC	1
ASW	AFR	Others	AAGGGTACCTTCAAAGTACCCCGCATTTTCTCGACCCCCGCATC	1
ASW	AFR	Others	AGGGGAGCCTTCAAAGTACCCAGTGCTATCTCGACGCCCACGCC	1
ASW	AFR	H3	AGGGGAGCCTTCAAAGTACCCTGTATCTTCGCGACCCCCACGCC	1
ASW	AFR	Others	AGGGGAGCCTTCAAAGTACCCAGTGCTATCTCGACGCCGGGATC	1
ASW	AFR	Others	GAAGGTATTACGGTCGCTTAACGTGCTACCTTCCTGCCCGCATC	2
ASW	AFR	Others	AAGGGTACCTTCAAAGTACCCAGTGCTATCTCGACGCCGGCATC	1
ASW	AFR	Others	GAAGGTATTACGGTCGCTTACTGTATCTTCTCGACCCCCACGCC	1
ASW	AFR	Others	AGGGGAGCCTTCAAAGTACCCCCCGCTACTTCGACGCTGGGATC	2
ASW	AFR	Others	AAAGGAACTTCGGTCGCTCCCCGTGCTACCTCGACGCCCGCATC	1
ASW	AFR	Others	AAAGGAACCTTCAAAGTACCCAGCATCATCTCGACGCCGGCATC	1
ASW	AFR	H2	AGGAGAGCCTTCAAAATACCCTGTATCTTCTCGACCCCCACGCC	1
BEB	SAS	H1	AGGGGAGCCTTCAAAGTACCCTGTATCTTCTCGACCCCCACGCC	75
BEB	SAS	H5	GAAGATATTACGGTCGCTCCCCCCGCTACTTCGACGTTGGGATC	21
BEB	SAS	Others	AGGGGAGCCTTCAAAGTACCCTGCGCTACTTCGACGCCCACGCC	3
BEB	SAS	H6	GAAGATATTACGGTCGCTCCCCCCGCTACTTCGACGCTGGGATC	12
BEB	SAS	H4	GAAGGTATTACGGTCGCTTAACGTGCTACCTTCCTGCCCGCATG	24
BEB	SAS	Others	GAAGGTATTACGGTCGCTTAACGTGCTACCTTCCTGCCCGGATG	1
BEB	SAS	Others	GAAGATATTACGGTCGCTCCCCCCGCTACTTCGACGCTGACGCC	7
BEB	SAS	H3	AGGGGAGCCTTCAAAGTACCCTGTATCTTCGCGACCCCCACGCC	4
BEB	SAS	Others	GAAGATATTACGGTCGCTCCCCCCGCTACTTCGACGCTGGCATG	1
BEB	SAS	Others	GAAGATATTACGGTCGCTCCCCCCGCTACTTCGACGTTGGGGCC	2
BEB	SAS	H2	AGGAGAGCCTTCAAAATACCCTGTATCTTCTCGACCCCCACGCC	1
BEB	SAS	Others	AGGGGAGCCTTCAAAGTACCCTGTATCTTCTCGACCCCGACGCC	1
BEB	SAS	H9	AGGGGAGCCTTCAAAGTACCCTGTATCTTCTCGACCCCCACGCG	3
BEB	SAS	Others	GAAGGTATTACGGTCGCTTAACGTGCTACCTTCCTGCCCACGCC	2
BEB	SAS	Others	GAAGATATTACGAACGCTCCCCCCGCTACTTCGACGTTGGGATC	1
BEB	SAS	Others	AGGGGAGCCTTCAAAGTACCCTGTATCTTCTCGACCCCCAGGCC	4
BEB	SAS	Others	AGGGGAGCCTTCAAAGTACCCCCCGCTACTTCGACGTTGGGATC	2
BEB	SAS	Others	GAAGATATTACGGTCGCTCCCCCCGCTACTTCGACGCCCGCATG	1
BEB	SAS	Others	AGGGGAGCCTTCAAAGTACCCTGTATCTTCTCGACCCTGGGATC	1
BEB	SAS	Others	GGGGGAGCCTTCAAAGTACCCTGTATCTTCGCGACCCCCACGCC	1
BEB	SAS	Others	GAAGATATTACGGTCGCTCCCCCCGCTACTTCGACGTTGACGCC	1
BEB	SAS	Others	GAAGGTATTACGGTCGCTCCCCCCGCTACTTTCCTGCTGGCATG	1
BEB	SAS	Others	GGGGGAGCCTTCAACGTACCCCCCGCTTTCTCGACCCCCACGCC	1
BEB	SAS	Others	GAAGATATTACGGTCGCTCCCCCCGCTACTTCGACGCCCACGCC	1
BEB	SAS	Others	GAGGGAGCCTTCAAAGTACCCTGTATCTTCGCGACCCCCACGCC	1
CDX	EAS	H3	AGGGGAGCCTTCAAAGTACCCTGTATCTTCGCGACCCCCACGCC	22
CDX	EAS	H1	AGGGGAGCCTTCAAAGTACCCTGTATCTTCTCGACCCCCACGCC	98
CDX	EAS	H6	GAAGATATTACGGTCGCTCCCCCCGCTACTTCGACGCTGGGATC	10
CDX	EAS	H7	GGGAGAGCCTTCAAAATACCCTGTATCTTCTCGACCCCCACGCC	7
CDX	EAS	H5	GAAGATATTACGGTCGCTCCCCCCGCTACTTCGACGTTGGGATC	9
CDX	EAS	H4	GAAGGTATTACGGTCGCTTAACGTGCTACCTTCCTGCCCGCATG	14
CDX	EAS	Others	GAAGATATTACGGTCGCTCCACCCGCTACTTCGACGTTGGGATC	1
CDX	EAS	H2	AGGAGAGCCTTCAAAATACCCTGTATCTTCTCGACCCCCACGCC	14
CDX	EAS	H9	AGGGGAGCCTTCAAAGTACCCTGTATCTTCTCGACCCCCACGCG	1
CDX	EAS	Others	AGGGGAGCCTTCAAAGTACCCCCCGCTACTTCGACGCTGGGATC	1
CDX	EAS	Others	AGGAGAGCCTTCAAAATACCCCCCGCTACTTCGACGCTGGGATC	1
CDX	EAS	H12	GAAGATATTACGGTCGCTCCCCCCGCTACTTCGACCCCCACGCC	4
CDX	EAS	Others	GAAGATATTACGGTCGCTCCCCCCGCTACTTCGACGTTGGGATG	1
CDX	EAS	H8	AGGAGAGCCTTCAAAGTACCCTGTATCTTCTCGACCCCCACGCC	2
CDX	EAS	Others	GGGGGTATTACGGTCGCTTAACGTGCTACCTTCCTGCCCGCATG	1
CEU	EUR	H4	GAAGGTATTACGGTCGCTTAACGTGCTACCTTCCTGCCCGCATG	33
CEU	EUR	H1	AGGGGAGCCTTCAAAGTACCCTGTATCTTCTCGACCCCCACGCC	69
CEU	EUR	H5	GAAGATATTACGGTCGCTCCCCCCGCTACTTCGACGTTGGGATC	57
CEU	EUR	Others	GAAGGTATTACGGTCGCTTAACGTGCTACCTTCCTGCCCGGATC	1
CEU	EUR	Others	GAGGGAGCCTTCAAAGTACCCTGTATCTTCTCGACCCCCACGCC	8
CEU	EUR	Others	AGGGGAGCCTTCAAAGTACCACGTATCTTCTCGACCCCCACGCC	1
CEU	EUR	Others	AGGGGAGCCTTCAAAGTACCACGTGCTACCTTCCTGCCCGCATG	5
CEU	EUR	Others	GGGGGTATTATGGTCGCTTCACGTACCACCTTCCTGCCCACGCG	1
CEU	EUR	Others	AGGGGAGCCTTCAAAGTACCCCCCGCTACTTCGACGTTGGGATC	1
CEU	EUR	Others	GAAGGTATTACGGTCGCTTAACGTGCTACCTTCCTGCCCGGATG	7
CEU	EUR	H9	AGGGGAGCCTTCAAAGTACCCTGTATCTTCTCGACCCCCACGCG	1
CEU	EUR	Others	GAAGATATTACGGTCGCTCCACCCGCTACTTCGACGTTGGCATC	1
CEU	EUR	Others	GAAGGTATTACGGTCGCTTAACGTGCTACCTTGCTGCCCGCATG	1
CEU	EUR	Others	GAGGGAGCCTTCAAAGTACCCTGTATCTTCTCGACCCCCGGATC	1
CEU	EUR	Others	GAAGGTATTACGGTCGCTTCCCCCGCTACTTCGACGTTGGGATC	5
CEU	EUR	H10	AGGGGAGCCTTCAAAGTACCCCGTATCTTCTCGACCCCCACGCC	1
CEU	EUR	Others	AGGGGAGCCTTCAAAGTACCCTGTATTTTCTCGACCCCCACGCC	1
CEU	EUR	H6	GAAGATATTACGGTCGCTCCCCCCGCTACTTCGACGCTGGGATC	2
CEU	EUR	Others	GAAGATATTACGGTCGCTCCACCCGCTACTTCGACGTTGGGATC	1
CEU	EUR	Others	GGGGGAGCCTCCAAAGTACCCCCCGCTACTTCGACGTTGGGATC	1
CHB	EAS	H1	AGGGGAGCCTTCAAAGTACCCTGTATCTTCTCGACCCCCACGCC	96
CHB	EAS	H4	GAAGGTATTACGGTCGCTTAACGTGCTACCTTCCTGCCCGCATG	17
CHB	EAS	H2	AGGAGAGCCTTCAAAATACCCTGTATCTTCTCGACCCCCACGCC	25
CHB	EAS	H3	AGGGGAGCCTTCAAAGTACCCTGTATCTTCGCGACCCCCACGCC	13
CHB	EAS	H8	AGGAGAGCCTTCAAAGTACCCTGTATCTTCTCGACCCCCACGCC	7
CHB	EAS	H5	GAAGATATTACGGTCGCTCCCCCCGCTACTTCGACGTTGGGATC	21
CHB	EAS	Others	GAAGATATTACGGTCGCTCCACCCGCTACTTCGACGTTGGGATC	3
CHB	EAS	H7	GGGAGAGCCTTCAAAATACCCTGTATCTTCTCGACCCCCACGCC	4
CHB	EAS	Others	GAAGGTATTACGGTCGTTTAACGTGCTACCTTCCTGCCCGCATG	1
CHB	EAS	Others	GAAGATATTACGGTCGCTCCCTGTATCTTCTCGACCCCCACGCC	2
CHB	EAS	H10	AGGGGAGCCTTCAAAGTACCCCGTATCTTCTCGACCCCCACGCC	4
CHB	EAS	Others	AGGGGAGCCTTCAAAGTACCACGTGCTACCTTCCTGCCCGCATG	2
CHB	EAS	Others	GAAGATATTACGGTCGCTCCCCCCGCTACTTCGACCTTGGGATC	1
CHB	EAS	Others	GAAGGTATTACGGTCGCTTACCCCGCTACTTCGACGTTGGGATC	1
CHB	EAS	H6	GAAGATATTACGGTCGCTCCCCCCGCTACTTCGACGCTGGGATC	2
CHB	EAS	Others	AGGGGAGCCTTCAAAGTACCCTGTGCTACCTCGACCCCCGCATG	1
CHB	EAS	Others	GGGGGAGCCTTCAAAGCTCCCTGTATCTTCTCGACCCCCACGCC	1
CHB	EAS	Others	GGGGGAGCCTTCAAAGTACCCTGTATCTTCGCGACCCCCACGCC	1
CHB	EAS	H9	AGGGGAGCCTTCAAAGTACCCTGTATCTTCTCGACCCCCACGCG	1
CHB	EAS	Others	AGGGGAGCCTTCAAAGTACCCCCCGCTACTTCGACGTTGGGATC	1
CHB	EAS	Others	AGGGGAGCCTCCAAAGTACCCCCCGCTACTTCGACGTTGGGATC	1
CHB	EAS	Others	GGAGATATTACGGTCGCTCCCCCCGCTACTTCGACGCTGGGATC	1
CHS	EAS	H1	AGGGGAGCCTTCAAAGTACCCTGTATCTTCTCGACCCCCACGCC	101
CHS	EAS	H3	AGGGGAGCCTTCAAAGTACCCTGTATCTTCGCGACCCCCACGCC	19
CHS	EAS	H8	AGGAGAGCCTTCAAAGTACCCTGTATCTTCTCGACCCCCACGCC	8
CHS	EAS	H4	GAAGGTATTACGGTCGCTTAACGTGCTACCTTCCTGCCCGCATG	17
CHS	EAS	H2	AGGAGAGCCTTCAAAATACCCTGTATCTTCTCGACCCCCACGCC	31
CHS	EAS	Others	GAAGGTATTACGGTCGCTTAACGTGCTACCTTCCTGCCCGCATC	1
CHS	EAS	H5	GAAGATATTACGGTCGCTCCCCCCGCTACTTCGACGTTGGGATC	17
CHS	EAS	H9	AGGGGAGCCTTCAAAGTACCCTGTATCTTCTCGACCCCCACGCG	3
CHS	EAS	Others	AGGGGAGCCTTCAAAGTACCACGTGCTACCTTCCTGCCCGCATG	1
CHS	EAS	H7	GGGAGAGCCTTCAAAATACCCTGTATCTTCTCGACCCCCACGCC	2
CHS	EAS	H6	GAAGATATTACGGTCGCTCCCCCCGCTACTTCGACGCTGGGATC	5
CHS	EAS	H10	AGGGGAGCCTTCAAAGTACCCCGTATCTTCTCGACCCCCACGCC	2
CHS	EAS	Others	AGGAGAGCCTTCAACACACAACGTGCTACCTTCCTGCCCGCATG	1
CHS	EAS	Others	GAAGATATTACGGTCGCTCCACCCGCTACTTCGACGTTGGGATC	2
CLM	AMR	H1	AGGGGAGCCTTCAAAGTACCCTGTATCTTCTCGACCCCCACGCC	93
CLM	AMR	H4	GAAGGTATTACGGTCGCTTAACGTGCTACCTTCCTGCCCGCATG	17
CLM	AMR	Others	GAAGGTATTACGGTCGCTTCCCCCGCTACTTCGACGTTGGGATC	10
CLM	AMR	H5	GAAGATATTACGGTCGCTCCCCCCGCTACTTCGACGTTGGGATC	28
CLM	AMR	Others	GAAGGTATTACGGTCGCTTAACGTGCTACCTTCCTGCCCGGATG	1
CLM	AMR	Others	AGGGGAGCCTTCAAAGTACCACGTGCTACCTTCCTGCCCGCATG	5
CLM	AMR	Others	AGGGGAGCCTTCAAAGTACCACGTATCTTCTCGACCCCCACGCC	3
CLM	AMR	H6	GAAGATATTACGGTCGCTCCCCCCGCTACTTCGACGCTGGGATC	10
CLM	AMR	Others	AAAGGTATTTCGGTCGCTCCCCGCGCTACCTCGACGCCCGCATC	2
CLM	AMR	Others	AGGGGAGCCTTCAAAGTACCCCCCGCTACTTCGACGCTGGGATC	1
CLM	AMR	Others	AGGGGAGCCTTCAAAGTACCCTGTATCTTCTCGACCCCCGCATG	1
CLM	AMR	Others	AAGGGTACCTTCAAAGTACCACGCGCTATCTTCCCGCCCGCATC	1
CLM	AMR	Others	AAAGGAACCTTCAAAGTACCCAGTGCTATCTCGACGCCGGGATC	1
CLM	AMR	Others	GAAGATATTACGGTCGCTCCACCCGCTACTTCGACGTTGGGATC	1
CLM	AMR	Others	GAAGATATTACGGTCGCTCCCTGTATCTTCTCGACCCCCACGCC	1
CLM	AMR	Others	GGGGGAGCCTTCAAAGTACCCTGTATCTTCTCGACCCCCACGCC	2
CLM	AMR	Others	AGGGGAGCCTTCAAAGTACCCTGTATCTTCTCGACCCCCAGGCC	1
CLM	AMR	Others	GAGGGAGCCTTCAAAGTACCCTGTATCTTCTCGACCCCCACGCC	3
CLM	AMR	H10	AGGGGAGCCTTCAAAGTACCCCGTATCTTCTCGACCCCCACGCC	1
CLM	AMR	Others	AAAGGTATTTCGGTCGCTCCCAGTGCTATCTCGACGCCGGGATC	2
CLM	AMR	Others	GAAGGTATTACGGTCGCTCACAGCGCTATCTCGACGCCGGCATC	1
CLM	AMR	Others	GAAGGTATTACGGTCGCTCACAGTGCTATCTCGACGCCCACGCC	1
CLM	AMR	Others	AGGGGAGCCTTCAAAGTACCCCCCGCTACCTCGACGCCGGGATC	1
CLM	AMR	Others	AGGGGAGCCTTCAAAGTACCCCCCGCTACCTCGACGCTGGGATC	1
ESN	AFR	Others	AAAGGAACCTTCAAAGTACCCAGTGCTATCTCGACGCCGGGATC	3
ESN	AFR	Others	GGGGGAGCCTTCAAAGTACCCTGTATCTTCTCGACCCCCACGCC	2
ESN	AFR	Others	AGGGGAGCCTTCAAAGTACCCCCCGCTACTTCGACGCTGGGATC	7
ESN	AFR	Others	GAAGGTATTACGGTCGCTCACAGTGCTATCTCGACGCCCACGCC	37
ESN	AFR	Others	AAAGGAACTTCGGTCGCTCCCAGCGCCATCTCGACGCCGGCATC	6
ESN	AFR	Others	GAAGGTATTACGGTCGCTTCCCGTGCTACCTCGACGCCCGCATC	1
ESN	AFR	Others	AAAGGAACTTCGGTCGCTCACAGCGCTATCTCGACGCCGGCATC	1
ESN	AFR	Others	GAAGGTATTACGGTCGCTTAACGTGCTACCTTCCTGCCCGCATC	5
ESN	AFR	Others	AAGGGTACCTCGGTCGCTCAACGTGCTACCTTCCCGCCCACATC	3
ESN	AFR	Others	GAAGATATTACGGTCGCTCCCAGTGCTATCTCGACGCCCACGCC	2
ESN	AFR	Others	AGGGGAGCCTTCAAAGTACCACGTGCTATCTTCCCGCCCGCATC	1
ESN	AFR	Others	AAGGGTACCTTCAAAGTACCCAGTGCTATCTTCCCGCCCGCATC	3
ESN	AFR	Others	AAAGGAACCTTCAAAGTACCCAGCGCCATCTCGACGCCGGCATC	3
ESN	AFR	H5	GAAGATATTACGGTCGCTCCCCCCGCTACTTCGACGTTGGGATC	11
ESN	AFR	Others	AAGGGTACCTTCAAAGTACCCCCTGCTACCTCGACGCCGGGATC	6
ESN	AFR	Others	AAAGGTATTTCGGTCGCTCCCAGTGCTATCTCGACGCCGGGATC	5
ESN	AFR	Others	AAAGGAACCTTCAAAGTACCCAGCACCATCTCGACGCCGGCATC	4
ESN	AFR	Others	AAAGGTATTTCGGTCGCTCCCTGTATCTTCTCGACCCCCACGCC	3
ESN	AFR	H1	AGGGGAGCCTTCAAAGTACCCTGTATCTTCTCGACCCCCACGCC	16
ESN	AFR	Others	AAAGGTATTTCGGTCGCTCCCCCCGCTACTTCGACGCTGGGATC	2
ESN	AFR	Others	AAAGGAACCTTCAAAGTACCCCGTGCTACCTCGACGCCCGCATC	1
ESN	AFR	Others	AAGGGTACCTTCAAAGTACCACGCGCTATCTTCCCGCCCGCATC	1
ESN	AFR	Others	GAAGGAACCTTCAAAGTACCACCCGCTACTTCGACGCTGGGATC	1
ESN	AFR	Others	AGGGGAGCCTTCAAAGTACCCCCTGCTACCTCGACGCCGGGATC	2
ESN	AFR	Others	AAAGGAACCTTCAAAGTACCCAGCGCTATCTCGACGCCGGGATC	1
ESN	AFR	Others	AAGGGTACCTTCAAAGTACCCCCCGCTACCTCGACGCCGGGATC	6
ESN	AFR	Others	AAAGGAACTTCGGTCGCTCCCCGTGCTACCTCGACGCCCGCATC	4
ESN	AFR	Others	AAGGGTACCTCGGTCGCTCCCCCCGCTACCTCGACGCCGGGATC	3
ESN	AFR	Others	AGGGGAGCCTTCAAAGTACCACGTGCTACCTTCCTGCCCGCATC	1
ESN	AFR	Others	AAAGGAACCTTCAAAGTACCCAGCGCTATCTCGACGCCGGCATC	10
ESN	AFR	H6	GAAGATATTACGGTCGCTCCCCCCGCTACTTCGACGCTGGGATC	3
ESN	AFR	Others	AAAGGAACTTCGGTCGCTCCCTGTATCTTCTCGACCCCCACGCC	1
ESN	AFR	Others	AAAGGTATTACGGTCGCTTAACGTGCTACCTTCCTGCCCGCATC	1
ESN	AFR	H12	GAAGATATTACGGTCGCTCCCCCCGCTACTTCGACCCCCACGCC	3
ESN	AFR	Others	AGGGGAGCCTTCAAAGTACCCCCCGCTACCTCGACGCCGGGATC	1
ESN	AFR	Others	AAGGGTACCTTCAAAGTACCCAGTGCTATCTCGACGCCCACGCC	2
ESN	AFR	Others	AAGGGTACCTTCAAAGTACCCAGTGCTATCTCGACGCCGGCATC	1
ESN	AFR	Others	GAAGGTATTACGGTCGCTTCCAGTGCTATCTCGACGCCCACGCC	1
ESN	AFR	Others	GAAGGTATTACGGTCGCTTCCCCCGCTACCTCGACGCCGGGATC	4
ESN	AFR	Others	AAAGGAACCTTCAAAGTACCACCTGCTATCTTCCCGCCCGCATC	1
ESN	AFR	Others	AGGGGAGCCTTCAAAGTACCCAGTGCTATCTCGACGCCGGGATC	2
ESN	AFR	Others	AAAGGTATTTCGGTCGCTCCCCGCGCTACCTCGACGCCCGCATC	1
ESN	AFR	Others	GAAGGTATTACGGTCGCTTCACGTGCTACCTTCCTGCCCGCATC	3
ESN	AFR	Others	AAGGGTACCTTCAAAGTACCACGTGCTATCTTCCCGCCCGCATC	2
ESN	AFR	Others	AAGGGTGCCTTCAAAGTACCCAGTGCTATCTCGACGCCCACGCC	1
ESN	AFR	Others	AAGGGTACCTCGGTCGCTCAACGTGCTACCTTCACGCCCACATC	1
ESN	AFR	Others	GAAGGTATTACGGTCGCTTCACGTGCTACCTTCCTGCCCGCATG	1
ESN	AFR	Others	AAAGGAACTTCGGTCGCTCACCCCGCTACCTCGACGCCGGCGCC	2
ESN	AFR	Others	AGGGGAGCCTTCAAAGTACCCAGTGCTATCTCGACGCCCACGCC	1
ESN	AFR	Others	AAGGGTACCTTCAAAGTACCCAGTGCTATCTCGACGCCGGGATC	1
ESN	AFR	Others	GAAGATATTACGGTCGCTCCCCCCGCTACTGCGACGTTGGGATC	1
ESN	AFR	Others	AGGGGAGCCTTCAAAGTACCCAGTGCTATCTCGACGCCGACGCC	1
ESN	AFR	Others	GAAGGTATTACGGTCGCTCACAGCGCTATCTCGACGCCCACGCC	1
ESN	AFR	Others	GAAGGTATTACGGTCGCTTCCCCTGCTACCTCGACGCCGGGATC	1
ESN	AFR	Others	AAGGGTACCTTCAAAGTACCCCGCGCTTTCTCGACCCCCGCATC	1
ESN	AFR	Others	GAAGGTATTACGGTCGCTTCACGTGCTACCTCCCTGCCCACATC	1
ESN	AFR	Others	AAGGGTACCTTCAAAGTACCCAGTGCTATCTCGACGCCGGCGTC	1
ESN	AFR	H4	GAAGGTATTACGGTCGCTTAACGTGCTACCTTCCTGCCCGCATG	3
ESN	AFR	Others	AAAGGAACTTCGGTCGCTCACCCCGCTACCTCGACGCCGACGCC	1
ESN	AFR	Others	AAGGGTACCTTCAAAGTACCACCTGCTATCTTCCCGCCCGCATC	1
ESN	AFR	Others	AAGGGTACCTTCAAAGTACCCAGTGCTATCTCGACCCCCACGCC	1
ESN	AFR	Others	AAGGGTACCTTCAAAGTACCCTGTATCTTCTCGACCCCCACGCC	1
FIN	EUR	H5	GAAGATATTACGGTCGCTCCCCCCGCTACTTCGACGTTGGGATC	36
FIN	EUR	H1	AGGGGAGCCTTCAAAGTACCCTGTATCTTCTCGACCCCCACGCC	82
FIN	EUR	H4	GAAGGTATTACGGTCGCTTAACGTGCTACCTTCCTGCCCGCATG	40
FIN	EUR	Others	GAAGGTATTACGGTCGCTTACCGTGCTACCTTCCTGCCCGCATG	1
FIN	EUR	Others	GGGGGAGCCTTCAAAGTACCCTGTATCTTCTCGACCCCCACGCC	3
FIN	EUR	H6	GAAGATATTACGGTCGCTCCCCCCGCTACTTCGACGCTGGGATC	5
FIN	EUR	H2	AGGAGAGCCTTCAAAATACCCTGTATCTTCTCGACCCCCACGCC	2
FIN	EUR	Others	GAAGATATTACGGTCGCTCCCCCCGCTACTTCGACGTTGGCATG	2
FIN	EUR	Others	GAAGATATTACGGTCGCTCACCCCGCTACTTCGACGTTGGGATC	2
FIN	EUR	Others	GAGGGAGCCTTCAAAGTACCCTGTATCTTCTCGACCCCCACGCC	4
FIN	EUR	Others	GAAGGTATTACGGTCGCTTAACGTGCTACCTTCCTGCCCGCATC	1
FIN	EUR	H3	AGGGGAGCCTTCAAAGTACCCTGTATCTTCGCGACCCCCACGCC	4
FIN	EUR	Others	AGGGGAGCCTTCAAAGTACCCTGTATCTTCTCGACGTTGGGATC	1
FIN	EUR	Others	GAAGGTATTACGGTCGCTTAACGTGCTACCTTCCTGCCCGGATG	7
FIN	EUR	Others	GAAGATATTACGGTCGCTCCCCCCGCTACTTTCCTGCTGGCATG	1
FIN	EUR	Others	GAAGATATTACGGTCGCTCCACCCGCTACTTCGACGTTGGGATC	2
FIN	EUR	Others	AGGGGTATTACGGTAGTACAACGTATCACCTCGACCCCCACGCG	1
FIN	EUR	Others	GAAGATATTACGGTCGCTCCCTGTATCTTCTCGACCCCCACGCC	1
FIN	EUR	Others	AGGGGAGCCTTCAAAGTACCCTGTATCTTCTCGACCCCCACATG	1
FIN	EUR	Others	AAAGGTATTTCGGTCGCTCCCAGTGCTATCTCGACGCCGGGATC	1
FIN	EUR	Others	GAAGGTATTACGGTCGCTCCCCCCGCTACTTTCCTGCTGGCATG	1
GBR	EUR	Others	GAAGGTATTACGGTCGCTTAACGTGCTACCTTCCTGCCCGCATC	1
GBR	EUR	H5	GAAGATATTACGGTCGCTCCCCCCGCTACTTCGACGTTGGGATC	42
GBR	EUR	Others	GAAGATATTACGGTCGCTCCCCCCGCTACTTCGACGTTGGGATG	1
GBR	EUR	H1	AGGGGAGCCTTCAAAGTACCCTGTATCTTCTCGACCCCCACGCC	70
GBR	EUR	H6	GAAGATATTACGGTCGCTCCCCCCGCTACTTCGACGCTGGGATC	7
GBR	EUR	H4	GAAGGTATTACGGTCGCTTAACGTGCTACCTTCCTGCCCGCATG	23
GBR	EUR	Others	AGGGGAGCCTTCAAAGTACCCTGTATCTTCTCGACCCCCGCATG	2
GBR	EUR	Others	GAAGATATTACGGTCGCTCCCCCCGTTACTTCGACGTTGGGATC	1
GBR	EUR	Others	GAAGGTATTACGGTCGCTTCCCCCGCTACTTCGACGTTGGGATC	5
GBR	EUR	Others	GAGGGAGCCTTCAAAGTACCCTGTATCTTCTCGACCCCCACGCC	5
GBR	EUR	Others	GAAGGTATTACGGTCGCTTAACGTGCTACCTTCCTGCCCGGATG	6
GBR	EUR	Others	AGGGGAGCCTTCAAAGTACCACGTGCTACCTTCCTGCCCGCATG	5
GBR	EUR	Others	GAAGATATTACGGTCGCTCCCTGTATCTTCTCGACCCCCACGCC	1
GBR	EUR	Others	GAAGGTATTACGGTCGCTCCCCCCGCTACTTTCCTGCTGGCATG	1
GBR	EUR	Others	AGGGGAGCCTTCAAAGTACCCCCCGCTACTTCGACGTTGGGATC	2
GBR	EUR	Others	GAAGATATTACGGTCGCTCCCCCTATTTTCTCGACCCCCACGCC	1
GBR	EUR	Others	AGGGGAGCCTTCAAAGTACCCCCCGCTACCTCGACGCTGGGATC	1
GBR	EUR	H10	AGGGGAGCCTTCAAAGTACCCCGTATCTTCTCGACCCCCACGCC	3
GBR	EUR	Others	AAAGGTATTTCGGTCGCTCCCAGTGCTATCTCGACGCCGGGATC	2
GBR	EUR	H3	AGGGGAGCCTTCAAAGTACCCTGTATCTTCGCGACCCCCACGCC	2
GBR	EUR	Others	AAAGATATTACGGTCGCTCCCCCCGCTACTTCGACGTTGGGATC	1
GIH	SAS	H1	AGGGGAGCCTTCAAAGTACCCTGTATCTTCTCGACCCCCACGCC	89
GIH	SAS	H4	GAAGGTATTACGGTCGCTTAACGTGCTACCTTCCTGCCCGCATG	34
GIH	SAS	Others	GGGGGAGCCTTCAACGTACCCCCCGCTTTCTCGACCCCCACGCC	6
GIH	SAS	H6	GAAGATATTACGGTCGCTCCCCCCGCTACTTCGACGCTGGGATC	8
GIH	SAS	H5	GAAGATATTACGGTCGCTCCCCCCGCTACTTCGACGTTGGGATC	21
GIH	SAS	Others	GGGGGAGCCTTCAAAGTACCCTGTATCTTCGCGACCCCCACGCC	1
GIH	SAS	Others	AGGGGAGCCTTCAAAGTACCCCCCGCTACTTCGACGTTGGGATC	3
GIH	SAS	H8	AGGAGAGCCTTCAAAGTACCCTGTATCTTCTCGACCCCCACGCC	1
GIH	SAS	Others	GAAGATATTACGGTCGCTCCCCCCGCTACTTCGACGCTGACGCC	6
GIH	SAS	Others	GGGGGAGCCTTCAACGTACCCCCCATTTTCTCGACCCCCACGCC	1
GIH	SAS	H9	AGGGGAGCCTTCAAAGTACCCTGTATCTTCTCGACCCCCACGCG	1
GIH	SAS	Others	GAAGGTATTACGGTCGCTCCCCCCGCTACTTTCCTGCTGGCATG	1
GIH	SAS	Others	AGGGGAGCCTTCAAAGTACCCTGTATCTTCTCGACCCTGGGATC	2
GIH	SAS	Others	GAAGATATTACGGTCGCTCCCCCCGCTACTTCGACGTTGGGGCC	1
GIH	SAS	Others	GAAGGTATTACGGTCGCTTACTGTATCTTCTCGACCCCCACGCC	2
GIH	SAS	Others	GAAGGTATTACGGTCGCTTACCGTGCTACCTTCCTGCCCGCATG	1
GIH	SAS	Others	GGGGGAGCCTTCAACGTACCCCCTATCTTCTCGACCCCCACGCC	4
GIH	SAS	Others	GGGGGAGCCTCCAAAGTACCCCGTATCTTCTCGACCCCCACGCC	1
GIH	SAS	Others	AGGGGAGCCTTCAAAGTACCCTGTATCTTCTCGACCCCCAGGCC	3
GIH	SAS	Others	GAAGATATTACGGTCGCTCCCCCCGCTACTTCGACGTTGGCATC	4
GIH	SAS	Others	GAGGGAGCCTTCAAAGTACCCTGTATCTTCTCGACCCCCACGCC	3
GIH	SAS	Others	AGGGGAGCCTTCAAAGTACCACGTGCTACCTTCCTGCCCGCATG	1
GIH	SAS	H3	AGGGGAGCCTTCAAAGTACCCTGTATCTTCGCGACCCCCACGCC	4
GIH	SAS	Others	GAAGGTATTACGGTCGCTTAACGTGCTACCTTGCTGCCCGCATG	1
GIH	SAS	Others	GAAGGTATTATGGTCGCTTAACGTGCTACCTTCCTGCCCGCATG	1
GIH	SAS	Others	GAAGATATTACGGTCGCTCCCCCCGCTACTTCGACGTTGGGATG	1
GIH	SAS	Others	GAGGGTATTACGGTCGCTTAACGTGCTACCTTCCTGCCCGCATG	1
GIH	SAS	Others	GAAGAAGCCTTCAAAGTACCCTGTATCTTCTCGACCCCCACGCC	1
GIH	SAS	Others	GAAGATATTACGGTCGCTCCCCCCGCTACTTCGACCCTGGGATC	1
GIH	SAS	Others	GGGGGAGCCTTCAACGTACCCCCTATTTTCTCGACCCCCACGCC	1
GIH	SAS	Others	GAAGATATTACGGTCGCTCCCCCCGCTACTTCGACGTTGGGGTC	1
GWD	AFR	H1	AGGGGAGCCTTCAAAGTACCCTGTATCTTCTCGACCCCCACGCC	29
GWD	AFR	Others	AAGGGTACCTTCAAAGTACCCTGTATCTTCTCGACCCCCACGTC	1
GWD	AFR	Others	AAGGGTACTTCGGTCGCTCCCCCTGCTACCTCGACGCCGGGATC	4
GWD	AFR	Others	GAAGATATTACGGTCGCTCCCCCCGCTACCTCGACGCCGGGATC	1
GWD	AFR	H5	GAAGATATTACGGTCGCTCCCCCCGCTACTTCGACGTTGGGATC	5
GWD	AFR	Others	GAAGGTATTACGGTCGCTCACAGTGCTATCTCGACGCCCACGCC	11
GWD	AFR	Others	AAAGGTATTTCGGTCGCTCCCCCCGCTACTTCGACGCTGGGATC	9
GWD	AFR	Others	AAAGGAACCTTCAAAGTACCCAGCGCTATCTCGACGCCGGCATC	10
GWD	AFR	Others	AAGGGTACCTTCAAAGTACCACGTGCTATCTTCCCGCCCGCATC	6
GWD	AFR	Others	GAAGGTATTACGGTCGCTCCACGCGCTACCTTCCTGCTGGCATG	2
GWD	AFR	Others	AAAGGAACTTCGGTCGCTCCCTGTATCTTCTCGACCCCCACGCC	4
GWD	AFR	Others	GAAGATATTACGGTCGCTCCCCGTATTTTCTCGACCCCCGCATC	2
GWD	AFR	Others	AAAGGTATTTCGGTCGCTCCCAGTGCTATCTTCCCGCCCGCATC	1
GWD	AFR	Others	AAAGGTATTTCGGTCGCTCCCCGCGCTACCTCGACGCCCGCATC	1
GWD	AFR	Others	AAGGGTACCTTCAAAGTACCCAGTGCTATCTCGACGCCGGCATC	7
GWD	AFR	Others	GAAGATATTACGGTCGCTCCACGTGCTACCTTCCTGCCCGCATG	1
GWD	AFR	H6	GAAGATATTACGGTCGCTCCCCCCGCTACTTCGACGCTGGGATC	33
GWD	AFR	Others	AGGGGAGCCTTCAAAGTACCCCCCGCTACTTCGACGCTGGGATC	7
GWD	AFR	Others	AAGGGTACCTTCAAAGTACCCAGCGCCATCTCGACCCCCACGTC	1
GWD	AFR	Others	AAGGGTACCTTCAAAGTACCCAGTGCCATCTCGACCCCCACGTC	1
GWD	AFR	Others	AAAGGAACCTTCAAAGTACCCAGCGCTATCTCGACGCCGGGATC	1
GWD	AFR	Others	GAAGATATTACGGTCGCTCCACCCGCTACTTCGACGTTGGGATC	1
GWD	AFR	Others	AAGGGTACCTTCAAAGTACCCCCTGCTACCTCGACGCCGGGATC	4
GWD	AFR	Others	AAGGGTACCTTCAAAGTACCCAGTGCTATCTTCCCGCCCGCATC	4
GWD	AFR	Others	AAAGGAACTTCGGTCGCTCCCAGTGCTATCTCGACGCCGGCATC	2
GWD	AFR	Others	AAGGGTACCTCGGTCGCTCCCCCCGCTACCTCGACGCCGGGATC	3
GWD	AFR	Others	AAAGGAACTTCGGTCGCTCCCAGTGCTATCTCGACGCCGGGATC	1
GWD	AFR	Others	AAAGGAACCTTCAAAGTACCCAGTGCTATCTCGACGCCGGGATC	7
GWD	AFR	Others	GAAGGTATTACGGTCGCTCACAGTGCTATCTCGACGCCCGCGCC	2
GWD	AFR	Others	GAAGATATTACGGTCGCTCCCAGTGCTATCTCGACGCCCACGCC	1
GWD	AFR	Others	GAAGATATTACGGTCGCTCCCCCCGCTACTTCGACGCTGGCATC	1
GWD	AFR	Others	AAGGGTACCTTCAAAGTACCCAGTGCTATCTCGACGCCCACGCC	8
GWD	AFR	Others	AAAGGTATTACGGTCGCTTCACGTGCTACCTTCCTGCCCGCATC	3
GWD	AFR	Others	AAGGGTACCTCGGTCGCTCAACGTGCTACCTTCCCGCCCACATC	2
GWD	AFR	Others	AAAGGAACTTCGGTCGCTCCCCGCGCTACCTCGACGCCCGCATC	2
GWD	AFR	Others	AAAGGAACTTCGGTCGCTCCCCGTGCTACCTCGACGCCCGCATC	2
GWD	AFR	Others	AAGGGTACCTTCAAAGTACCCCCCGCTACCTCGACGCCGGGATC	5
GWD	AFR	Others	AAGGGTACCTCGGTCGCTCCCCCTGCTACCTCGACGCCGGGATC	1
GWD	AFR	Others	AGGGGAGCCTTCAAAGTACCCCCCGCTACCTCGACGCCGGGATC	2
GWD	AFR	Others	AAGGGTACCTTCAAAGTACCCCGTATTTTCTCGACCCCCGCATC	2
GWD	AFR	Others	AAGGGTACCTTCAAAGTACCCCGCGCTTTCTCGACCCCCGCATC	3
GWD	AFR	Others	AAGGGTACCTTCAAAGTACCCTGTATCTTCTCGACCCCCACGCC	2
GWD	AFR	Others	AAAGGTATTACGGTCGCTCCCAGCGCCATCTCGACCCCCACGCC	1
GWD	AFR	Others	AAGGGTACCTTCAAAGTACCCCGTGCTATCTTCCCGCCCGCATC	1
GWD	AFR	Others	AAAGGAACCTTCAAAGTACCCAGCGCCATCTCGACGCCGGCATC	4
GWD	AFR	Others	GAAGGTATTACGGTCGCTTAACGTGCTACCTTCCTGCCCGCATC	4
GWD	AFR	Others	AAGGGTACCTTCAAAGTACCACCTGCTATCTTCCCGCCCGCATC	2
GWD	AFR	Others	GAAGATATTACGGTCGCTCCCCCCGCTACTTTCCTGCCCGCATC	1
GWD	AFR	Others	GAAGGTATTTCGGTCGCTCCCAGTGCTATCTCGACGCCGGGATC	1
GWD	AFR	Others	GAGGGTACCTTCAAAGTACCCCCCGCTACCTCGACGCCGGGATC	1
GWD	AFR	Others	AAAGGTATTACGGTCGCTCCCAGCGCCATCTCGACGCCGGCATC	1
GWD	AFR	Others	AAAGGAACTTCGGTCGCTCCCAGCGCCATCTCGACGCCGGCATC	3
GWD	AFR	H4	GAAGGTATTACGGTCGCTTAACGTGCTACCTTCCTGCCCGCATG	4
GWD	AFR	Others	AAAGGTATTTCGGTCGCTCCCAGTGCTATCTCGACGCCGGGATC	1
GWD	AFR	Others	AAAGGAACTTCGGTCGCTCCCAGTGCTATCTCGACGCCGAGATC	1
GWD	AFR	Others	GAAGATATTACGGTCGCTCCACGTGCTACCTTCCTGCCCGCATC	1
GWD	AFR	Others	AAAGGAACCTTCAAAGTACCCAGTGCTATCTCGACGCCGGCATC	1
GWD	AFR	Others	AAAGGAACCTTCAAAGTACCCAGTGCTATCTCGACGCCGAGATC	1
GWD	AFR	Others	GAAGGTATTACGGTCGCTTCACGTGCTACCTTCCTGCCCGCATC	1
GWD	AFR	Others	GAAGGTATTACGGTCGCTTCACGTGCTACCTTCCTGCCCGGATC	1
GWD	AFR	Others	AGGGGAGCCTTCAAAGTACCCCGTGCTATCTCGACGCCGGCATC	1
IBS	EUR	Others	GAAGATATTACGGTCGCTCCCCCCGCTACTTCGACGTTGGGGCC	2
IBS	EUR	H5	GAAGATATTACGGTCGCTCCCCCCGCTACTTCGACGTTGGGATC	45
IBS	EUR	H1	AGGGGAGCCTTCAAAGTACCCTGTATCTTCTCGACCCCCACGCC	88
IBS	EUR	H6	GAAGATATTACGGTCGCTCCCCCCGCTACTTCGACGCTGGGATC	8
IBS	EUR	Others	GAAGGTATTACGGTCGCTTAACGTGCTACCTTCCTGCCCGGATG	8
IBS	EUR	Others	AAAGGTATTTCGGTCGCTCCCAGTGCTATCTCGACGCCGGGATC	4
IBS	EUR	H4	GAAGGTATTACGGTCGCTTAACGTGCTACCTTCCTGCCCGCATG	22
IBS	EUR	Others	GAGGGAGCCTTCAAAGTACCCTGTATCTTCTCGACCCCCACGCC	13
IBS	EUR	Others	GAAGGTATTACGGTCGCTTCCCCCGCTACTTCGACGTTGGGATC	4
IBS	EUR	Others	AGGGGAGCCTTCAAAGTACCACCCGCTACTTCGACGTTGGGATC	1
IBS	EUR	Others	AGGGGAGCCTTCAAAGTACCCTGTATCTTCTCGACCCCCGCGCC	1
IBS	EUR	Others	GAAGATATTACGGTCGCTCCACCCGCTACTTCGACGTTGGGATC	1
IBS	EUR	H13	AGGGGAGCCTTCAAAGTACCCTGCGCTACTTCGACGTTGGGATC	1
IBS	EUR	Others	AGGGGAGCCTTCAAAGTACCACGTGCTACCTTCCTGCCCGCATG	4
IBS	EUR	Others	GAAGAAGCCTTCAAAGTACCCTGTATCTTCTCGACCCCCACGCC	1
IBS	EUR	Others	AGGGGTGTTACGGTCGCTTAACGTATCTTCTCGACCCCCGGATC	1
IBS	EUR	H10	AGGGGAGCCTTCAAAGTACCCCGTATCTTCTCGACCCCCACGCC	1
IBS	EUR	Others	AGGGGAGCCTTCAAAGTACCCTGTATCTTCTCGACCCCCGCATG	1
IBS	EUR	Others	GAGGGAGCCTTCAAAGTACCCTGTATCTTCTCGACCCCCACGCG	1
IBS	EUR	Others	AGGGGAGCCTTCAAAGTACCCTGTATCTTCTCGACGTTGGGATC	1
IBS	EUR	Others	AGGGGAGCCTTCAAAGTACCCTGTATCTTCTCGACGCCCACGCC	1
IBS	EUR	Others	GAAGATATTACGGTCGCTCCCCCCGCTACTTCGACGTTGGGGTC	1
IBS	EUR	Others	AGGGGAGCCTTCAACGCTTAACGTGCTACCTTCCTGCCCGCATG	1
IBS	EUR	Others	GAAGATATTACGGTCGCTCCCCCCGCTACTTCGACGTCCGCATG	1
IBS	EUR	Others	GAAGATATTACGGTCGCTCCCCCCGCTACTTCGACGTTGGGATG	1
IBS	EUR	Others	AGGGGAGCCTTCAAAGTACCCTGTATCTTCTCGACCCTCACGCC	1
ITU	SAS	H6	GAAGATATTACGGTCGCTCCCCCCGCTACTTCGACGCTGGGATC	18
ITU	SAS	H5	GAAGATATTACGGTCGCTCCCCCCGCTACTTCGACGTTGGGATC	24
ITU	SAS	H3	AGGGGAGCCTTCAAAGTACCCTGTATCTTCGCGACCCCCACGCC	1
ITU	SAS	H4	GAAGGTATTACGGTCGCTTAACGTGCTACCTTCCTGCCCGCATG	28
ITU	SAS	Others	AGGGGAGCCTTCAAAGTACCCTGTATCTTCTCGACCCCCAGGCC	5
ITU	SAS	H1	AGGGGAGCCTTCAAAGTACCCTGTATCTTCTCGACCCCCACGCC	94
ITU	SAS	Others	GAGGGAGCCTTCAAAGTACCCTGTATCTTCTCGACCCCCACGCC	2
ITU	SAS	Others	AGGGGAGCCTTCAACGCTCCCCCCGCTACTTCGACGCTGACGCC	1
ITU	SAS	H8	AGGAGAGCCTTCAAAGTACCCTGTATCTTCTCGACCCCCACGCC	5
ITU	SAS	Others	GAAGATATTACGGTCGCTCCCCCCGCTACTTCGACGCCCGCATG	1
ITU	SAS	Others	AGGGGAGCCTTCAAAGTACCACGTGCTACCTTCCTGCCCGCATG	2
ITU	SAS	Others	GAAGATATTACGGTCGCTCCACCCGCTACTTCGACGCTGACGCC	1
ITU	SAS	Others	GAAGATATTACGGTCGCTCCCCCCGCTACTTCGACGCTGACGCC	5
ITU	SAS	Others	GAAGGTATTACGGTCGCTTAACGTGCTACCTTCCTGCCCGCGCC	1
ITU	SAS	Others	GAAGGTATTACGGTCGCTCCACCCGCTACTTTCCTGCTGGCATG	1
ITU	SAS	Others	AGGGGAGCCTTCAAAGTACCCCCCGCTACTTCGACGCTGGGATC	1
ITU	SAS	Others	AAAGATATTACGGTCGCTCCACGTGCTACCTTCCTGCCCGCATG	1
ITU	SAS	Others	AGGGGAGCCTTCAAAGTACCCTGTACCTTCTCGACCCCCACGCC	1
ITU	SAS	Others	GAAGATATTACGGTCGCTCCCCCCGCTACTTCGACGTTGGCATC	1
ITU	SAS	Others	GAAGGTATTACGGTCGCTTAACGTGCTACCTTCCTGCCCGGATG	2
ITU	SAS	H12	GAAGATATTACGGTCGCTCCCCCCGCTACTTCGACCCCCACGCC	1
ITU	SAS	Others	GAAGAAGCCTTCAAAGTACCCTGTATCTTCTCGACCCCCACGCC	1
ITU	SAS	Others	GAAGATATTACGGTCGCTCCCCCCGCTACTTCGACGTTGGGGCC	1
ITU	SAS	Others	AGGGGAGCCTTCAAAGTACCCTGTATCTTCTCGACCCTGGGATC	1
ITU	SAS	Others	AGGGGAGCCTTCAAAGTACCCTGTATCTTCTCGACCCCGACGCC	1
ITU	SAS	Others	GAAGATATTACGGTCGCTCCCTGTATCTTCTCGACCCCCACGCC	1
ITU	SAS	Others	GGGGGAGCCTTCAACGTACCCCCTATCTTCTCGACCCCCACGCC	1
ITU	SAS	Others	GAAGGTATTACGGTCGCTTAACGTGCTACCTTCCTCCCCACGCC	1
ITU	SAS	Others	GAAGGTATTACGGTCGCTTCCCCCGCTACTTCGACGTTGGGATC	1
JPT	EAS	H1	AGGGGAGCCTTCAAAGTACCCTGTATCTTCTCGACCCCCACGCC	82
JPT	EAS	H3	AGGGGAGCCTTCAAAGTACCCTGTATCTTCGCGACCCCCACGCC	9
JPT	EAS	H8	AGGAGAGCCTTCAAAGTACCCTGTATCTTCTCGACCCCCACGCC	11
JPT	EAS	Others	GAAGGTATTACGGTCGCTTAACGTACCACCTTCCTGCCCGCATG	1
JPT	EAS	Others	GAAGGTATTACGGTCGCTCCCCCCGCTACTTCGACGTTGGGATC	3
JPT	EAS	H5	GAAGATATTACGGTCGCTCCCCCCGCTACTTCGACGTTGGGATC	24
JPT	EAS	H4	GAAGGTATTACGGTCGCTTAACGTGCTACCTTCCTGCCCGCATG	31
JPT	EAS	H2	AGGAGAGCCTTCAAAATACCCTGTATCTTCTCGACCCCCACGCC	22
JPT	EAS	Others	GAAGATATTACGGTCGCTCCCTGTATCTTCGCGACCCCCACGCC	2
JPT	EAS	H10	AGGGGAGCCTTCAAAGTACCCCGTATCTTCTCGACCCCCACGCC	7
JPT	EAS	H7	GGGAGAGCCTTCAAAATACCCTGTATCTTCTCGACCCCCACGCC	7
JPT	EAS	H6	GAAGATATTACGGTCGCTCCCCCCGCTACTTCGACGCTGGGATC	3
JPT	EAS	Others	AGGGGAGCCTTCAAAGTACCCTGTATCTTCTCGACCCCCACGTC	2
JPT	EAS	Others	GAAGATATTACGGTCGCTCCCTGTATCTTCTCGACCCCCACGCC	1
JPT	EAS	Others	GGGAGAGCCTTCAAAATACCCCGTATCTTCTCGACCCCCACGCC	1
JPT	EAS	Others	GAAGGTATTACGGTCGCTTAACGTACTACCTTCCTGCCCGCATG	1
JPT	EAS	Others	GAAGGTATTACGGTCGCTTAACGTATCTTCTCGACCCCCACGCC	1
KHV	EAS	H1	AGGGGAGCCTTCAAAGTACCCTGTATCTTCTCGACCCCCACGCC	110
KHV	EAS	H4	GAAGGTATTACGGTCGCTTAACGTGCTACCTTCCTGCCCGCATG	16
KHV	EAS	H3	AGGGGAGCCTTCAAAGTACCCTGTATCTTCGCGACCCCCACGCC	22
KHV	EAS	Others	GGGGGAGCCTCCAAAGTACCCCCCGCTACTTCGACGTTGGGATC	1
KHV	EAS	H2	AGGAGAGCCTTCAAAATACCCTGTATCTTCTCGACCCCCACGCC	18
KHV	EAS	H5	GAAGATATTACGGTCGCTCCCCCCGCTACTTCGACGTTGGGATC	9
KHV	EAS	H7	GGGAGAGCCTTCAAAATACCCTGTATCTTCTCGACCCCCACGCC	2
KHV	EAS	H6	GAAGATATTACGGTCGCTCCCCCCGCTACTTCGACGCTGGGATC	8
KHV	EAS	H8	AGGAGAGCCTTCAAAGTACCCTGTATCTTCTCGACCCCCACGCC	4
KHV	EAS	Others	AGGGGAGCCTTCAAAGTACCCCCCGCTACTTCGACGCTGGGATC	1
KHV	EAS	Others	AGGGGAGCCTTCAAAGTACAACGTGCTACCTTCCTGCCCGCATG	1
KHV	EAS	Others	GGGGGAGCCTTCAAAGTACCCTGTATCTTCGCGACCCCCACGCC	1
KHV	EAS	H10	AGGGGAGCCTTCAAAGTACCCCGTATCTTCTCGACCCCCACGCC	1
KHV	EAS	Others	GAAGGTATTACGGTCGCTTAACGTGCTACCTTCCTGCCCGGATG	1
KHV	EAS	Others	AGGAGAGCCTTCAAAATACCCTGTATCTTCTCGACCCCCACGCG	1
KHV	EAS	Others	GAAGGTATTACGGTCGCTTCCCCCGCTACTTCGACGTTGGGATC	1
KHV	EAS	Others	GAAGATATTACGGTCGCTCCCCCCGCTACTTCGACGCCCACGCC	1
LWK	AFR	Others	AAGGGTACCTCGGTCGCTCAACGTGCTACCTTCCCGCCCACATC	6
LWK	AFR	Others	AAGGGTACCTTCAAAGTACCCCGCATTTTCTCGACCCCCGCATC	7
LWK	AFR	Others	AAAGGAACCTTCAAAGTACCCAGCGCTATCTCGACGCCGGCATC	9
LWK	AFR	H6	GAAGATATTACGGTCGCTCCCCCCGCTACTTCGACGCTGGGATC	1
LWK	AFR	Others	AAAGGAACCTTCAAAGTACCCAGCGCCATCTCGACGCCGGCATC	5
LWK	AFR	Others	AAGGGTACCTTCAAAGTACCCAGTGCTATCTTCCCGCCCGCATC	11
LWK	AFR	H1	AGGGGAGCCTTCAAAGTACCCTGTATCTTCTCGACCCCCACGCC	20
LWK	AFR	Others	AGGGGAGCCTTCAAAGTACCCCCTGCTACCTCGACGCCGGGATC	4
LWK	AFR	Others	AAGGGTACCTTCAAAGTACCCCGTATTTTCTCGACCCCCGCATC	4
LWK	AFR	Others	AAAGGTATTACGGTCGCTCACAGCGCTATCTCGACCCCCACGCC	3
LWK	AFR	Others	AGGGGAGCCTTCAAAGTACCCCCCGCTACCTCGACGCCGGGATC	15
LWK	AFR	Others	GAAGGTATTACGGTCGCTTAACGTGCTACCTTCCTGCCCGCATC	2
LWK	AFR	Others	GGGGGAGCCTTCAAAGTACCCCCCGCTACTTCGACGCTGGGATC	2
LWK	AFR	Others	AAAGGTATTTCGGTCGCTCCCCCCGCTACTTCGACGCTGGGATC	5
LWK	AFR	Others	AAGGGTACCTTCAAAGTACCCAGTGCTATCTCGACGCCCACGCC	4
LWK	AFR	Others	AAAGGAACCTTCAAAGTACCCCGTGCTACCTCGACGCCCGCATC	3
LWK	AFR	Others	AAAGGAACCTTCAAAGTACCCCGCGCCATCTCGACGCCGGCATC	1
LWK	AFR	Others	AAGGGTACCTCGGTCGCTCCCCCTGCTACCTCGACGCCGGCATC	1
LWK	AFR	Others	GAAGGTATTACGGTCGCTTCACGTGCTACCTTCCTGCCCGCATC	1
LWK	AFR	Others	GAAGGTATTACGGTCGCTTACAGTGCTATCTCGACGCCCGCATG	1
LWK	AFR	Others	AAGGGTACCTTCAAAGTACCCCCCGCTACCTCGACGCCGGGATC	2
LWK	AFR	Others	AAGGGTACCTCGGTCGCTCCCCCTATTACCTCGACCCCCACGCC	1
LWK	AFR	Others	AAGGGTACCTTCAAAGTACCCCGCGCTTTCTCGACCCCCGCATC	2
LWK	AFR	Others	AAGGGTACCTCGGTCGCTCCCCGCGCTACTTCGACGCCGACGCC	4
LWK	AFR	Others	AAGGGTACCTTCAAAGTACCCCCCGCTACTTCGACGCTGGGATC	1
LWK	AFR	Others	GAAGATATTACGGTCGCTCCCTGTATCTTCTCGACCCCCACGCC	1
LWK	AFR	Others	AGGGGAGCCTTCAAAGTACCCAGTGCTATCTCGACGCCGGGATC	1
LWK	AFR	Others	AAAGGAACTTCGGTCGCTCCCTGTATCTTCTCGACCCCCACGCC	5
LWK	AFR	Others	GAAGGTATTACGGTCGCTCACAGTGCTATCTCGACGCCCACGCC	6
LWK	AFR	Others	AAGGGTACCTTCAAAGTACCACCTGCTATCTTCCCGCCCGCATC	1
LWK	AFR	Others	AAGGGTACCTTCAAAGTACCCAGTGCTATCTCGACGCCGGCATC	2
LWK	AFR	Others	AAAGGTATTTCGGTCGCTCCCAGTGCTATCTCGACGCCGGGATC	6
LWK	AFR	Others	GAAGGTATTACGGTCGCTCACAGTGCTATCTCGACGCCCACATC	3
LWK	AFR	H4	GAAGGTATTACGGTCGCTTAACGTGCTACCTTCCTGCCCGCATG	1
LWK	AFR	Others	GAAGGTATTACGGTCGCTTCACGTGCTACCTTCCTGCCCGCATG	4
LWK	AFR	Others	GAAGGTATTACGGTCGCTTCCCCCGCTACCTCGACGCCGGGATC	1
LWK	AFR	Others	GAAGGTATTACGGTCGCTTACTGTATCTTCTCGACCCCCACGCC	1
LWK	AFR	Others	AAGGGTACCTCGGTCGCTCCCTGTATCTTCTCGACCCCCACGCC	2
LWK	AFR	Others	AAGGGTACCTTCAAAGTACCACGTGCTATCTTCCCGCCCGCATC	7
LWK	AFR	Others	AAAGGAACCTTCAAAGTACCCAGCACCATCTCGACGCCGGCATC	2
LWK	AFR	Others	AAGGGTACCTTCAAAGTACCCCCTGCTACCTCGACGCCGGGATC	4
LWK	AFR	Others	AAAGGTATTACGGTCGCTCCCCCTGCTACCTCGACGCCGGGATC	1
LWK	AFR	Others	AAAGGAACCTTCAAAGTACCCAGTGCTATCTCGACGCCGGGATC	1
LWK	AFR	Others	AAAGGTACCTTCAAAGTACCCCCTGCTACCTCGACGCCGGGATC	2
LWK	AFR	Others	AAGGGTACCTTCAAAGTACCCAGCGCCATCTCGACGCCGGCATC	1
LWK	AFR	Others	AAGGGTACCTTCAAAGTACCCCGTGCTATCTTCCCGCCCGCATC	1
LWK	AFR	Others	AGGGGAGCCTTCAAAGTACCCCCCGCTACTTCGACGCTGGGATC	1
LWK	AFR	Others	AAGGGTACCTTCAAAGTACCACGTGCTACCTTCCTGCCCGCATG	2
LWK	AFR	Others	AAGGGTACCTCGGTCGCTCCCCCCGCTACCTCGACGCCGGGATC	3
LWK	AFR	Others	AAAGGAACTTCGGTCGCTCACTGTATCTTCTCGACCCCCACGCC	1
LWK	AFR	Others	AAGGGTACCTTCAAAGTACCCCGCGCCATCTCGACGCCGGGATC	1
LWK	AFR	Others	AAGGGTACCTTCAAAGTACCCCGTATTTTCTCGACGCCGGCATC	1
LWK	AFR	Others	AAGGGTACCTTCAAAGTACCCCGCATTTTCTCGACCCCCGCATG	1
LWK	AFR	Others	AGGGGAGCCTTCAAAGCACCCTGTATCTTCTCGACCCCCACGCC	1
LWK	AFR	Others	AAAGGAACTTCGGTCGCTCCCTGCGCTTTCTCGACCCCCACGCC	1
LWK	AFR	H5	GAAGATATTACGGTCGCTCCCCCCGCTACTTCGACGTTGGGATC	3
LWK	AFR	Others	AAGGGTACCTTCAAAGTACCCAGTGCTATCTCGACGCCGGGATC	2
LWK	AFR	Others	AAAGGAACTTCGGTCGCTCCCCGCGCTACCTCGACGCCCGCATC	1
LWK	AFR	Others	GGGGGAGCCTTCAAAGTACCCTGCGCTACTTCGACGCTGGGATC	1
LWK	AFR	Others	AAAGGTATTTCGGTCGCTCCCCCTATTACTTCGACGCTGGGATC	1
LWK	AFR	Others	AAAGGAACTTCGGTCGCTCCCTGTACCTTCTCGACCCCCACGCC	1
LWK	AFR	Others	AAGGGTACCTTCAAAGTACCCCCTGCTACCTCGACGCCGGGGTC	1
LWK	AFR	Others	AAGGGTACCTCGGTCGCTCCCCCTGCTACCTCGACGCCGGGATC	2
LWK	AFR	Others	GAAGGTATTACGGTCGCTTACAGCGCTATCTCGACGCCGGCATC	1
LWK	AFR	Others	GAAGGTATTACGGTCGCTTAACGTGCTACCTTCCTGCCCACGCC	1
LWK	AFR	Others	AAAGGTATTTCGGTCGCTCCCTGCGCTATCTCGACCCCCACGCC	1
LWK	AFR	Others	AAGGGTACCTTCAAAGTACCCAGCGCTATCTCGACGCCGGCATC	1
LWK	AFR	Others	GAAGGTATTACGGTCGCTTCCCCCGCTACTTCGACGTTGGGATC	1
LWK	AFR	Others	GAAGATATTACGGTCGCTCCACCCGCCATCTCGACGCCGGCATC	1
MSL	AFR	Others	GAAGATATTACGGTCGCTCCCCCCGCTACTTCGACGCTGGCATC	1
MSL	AFR	H5	GAAGATATTACGGTCGCTCCCCCCGCTACTTCGACGTTGGGATC	6
MSL	AFR	Others	GAAGATATTACGGTCGCTCCCCCTGCTACTTCGACGCTGGGATC	1
MSL	AFR	Others	AAGGGTACCTCGGTCGCTCCCCCCGCTACCTCGACGCCGGGATC	7
MSL	AFR	Others	AAGGGTACCTTCAAAGTACCACGTGCTATCTTCCCGCCCGCATC	7
MSL	AFR	Others	AAAGGTATTTCGGTCGCTCCCCGCGCTACCTCGACGCCCGCATC	6
MSL	AFR	Others	AAGGGTACCTTCAAAGTACCCAGTGCTATCTTCCCGCCCGCATC	7
MSL	AFR	H6	GAAGATATTACGGTCGCTCCCCCCGCTACTTCGACGCTGGGATC	23
MSL	AFR	Others	AAGGGTACCTTCAAAGTACCCAGTGCTATCTCGACGCCCAGATC	3
MSL	AFR	Others	AAGGGTACCTCGGTCGCTCCCCCTGCTACCTCGACGCCGGGATC	3
MSL	AFR	Others	AAAGGTATTTCGGTCGCTCCCCCCGCTACCTCGACGCCGGGATC	2
MSL	AFR	H1	AGGGGAGCCTTCAAAGTACCCTGTATCTTCTCGACCCCCACGCC	18
MSL	AFR	Others	AAAGGAACCTTCAAAGTACCCAGCGCTATCTCGACGCCGGCATC	8
MSL	AFR	Others	AAAGGAACTTCGGTCGCTCCCTGTATCTTCTCGACCCCCACGCC	2
MSL	AFR	Others	AAGGGTACCTTCAAAGTACCCCGTGCTATCTTCCCGCCCGCATC	1
MSL	AFR	Others	AAAGGTATTTCGGTCGCTCCCAGTGCTATCTCGACGCCGGGATC	2
MSL	AFR	Others	AAAGGAACCTTCAAAGTACCCAGCGCCATCTCGACGCCGGCATC	4
MSL	AFR	Others	AAGGGTACCTTCAAAGTACCCAGTGCTATCTCGACGCCGGCATC	4
MSL	AFR	Others	AAGGGTACCTCGGTCGCTCAACGTGCTACCTTCCCGCCCACATC	1
MSL	AFR	Others	AAAGGTATTTCGGTCGCTCCCCCCGCTACTTCGACGCTGGGATC	2
MSL	AFR	Others	AAGGGTACCTTCAAAGTACCCTGTATCTTCTCGACCCCCACGTC	1
MSL	AFR	Others	AAGGGTACCTTCAAAGTACCCCCCGCTACCTCGACGCCGGGATC	1
MSL	AFR	Others	AAAGGAACCTTCAAAGTACCCAGCGCTATCTCGACGCCGGGATC	1
MSL	AFR	Others	AAGGGTACCTTCAAAGTACCCAGTGCTATCTCGACGCCCACGCC	6
MSL	AFR	Others	GAAGGTATTACGGTCGCTCACAGTGCTATCTCGACGCCCACGCC	8
MSL	AFR	Others	AAAGGAATTTCGGTCGCTCCCCGCGCTATCTCGACGCCGGCATC	1
MSL	AFR	Others	GAAGGTATTACGGTCGCTTAATGTGCTACCTTCCTGCCCGCATC	1
MSL	AFR	Others	GAAGATATTACGGTCGCTCCCTGTATCTTCTCGACCCCCACGCC	1
MSL	AFR	Others	AAGGGTACCTTCAAAGTACCCCCTGCTACCTCGACGCCGGGATC	8
MSL	AFR	Others	GAAGGTATTACGGTCGCTCCCCGCGCTTTCTCGACCCCCGCATC	1
MSL	AFR	Others	AAAGGAACCTTCAAAGTACCCCGCGCTACCTCGACGCCCGCATC	1
MSL	AFR	Others	AGGGGAGCCTTCAAAGTACCCAGTGCTATCTCGACGCCGGGATC	1
MSL	AFR	Others	AAAGGAACTTCGGTCGCTCACCCCGCTACCTCGACGCCGGCGCC	3
MSL	AFR	Others	AAGGGTACCTTCAAAGTACCCCGCATTTTCTCGACCCCCGCATC	2
MSL	AFR	Others	GAAGGTATTACGGTCGCTCCCCGTATTTTCTCGACCCCCGCATC	1
MSL	AFR	Others	AGGGGAGCCTTCAAAGTACCCCCTGCTACCTCGACGCCGGGATC	2
MSL	AFR	Others	AGGGGTACCTCGGTCGTACCCAGCGCTATCTCGACGCCGGCATC	2
MSL	AFR	Others	GAAGGTATTACGGTCGCTCACAGTGCTATCTCGACGCCCGCGCC	1
MSL	AFR	Others	GAAGGTATTACGGTCGCTTCCAGCGCTATCTCGACGCCGGCATC	1
MSL	AFR	Others	AAAGGAACTTCGGTCGCTCCCAGCGCCATCTCGACGCCGGCATC	4
MSL	AFR	Others	GAAGATATTACGGTCGCTCCCCGCGCTACTTCGACGTTGGGATC	1
MSL	AFR	Others	GAAGGTATTACGGTCGCTTAACGTGCTACCTTCCTGCCCGCATC	1
MSL	AFR	Others	AGGGGAGCCTTCAAAGTACCCAGCGCTATCTCGACGCCGGCATC	1
MSL	AFR	Others	AGGGGAGCCTTCAAAGTACCCCCCGCTACTTCGACGCTGGGATC	2
MSL	AFR	Others	AAGGGTACTTCGGTCGCTCCCCCTGCTACCTCGACGCCGGGATC	1
MSL	AFR	Others	GAAGATATTACGGTCGCTCCACCCGCTACTTCGACGTTGGGATC	2
MSL	AFR	Others	AGGGGAGCCTTCAAAGTACCCCCCGCTACCTCGACGCCGGGATC	2
MSL	AFR	H4	GAAGGTATTACGGTCGCTTAACGTGCTACCTTCCTGCCCGCATG	1
MSL	AFR	Others	AAAGGTATTTCGGTCGCTCCCCCTGCTACCTCGACGCCGGGATC	1
MSL	AFR	Others	AAAGGAACTTCGGTCGCTCCCCGCGCTACCTCGACGCCCGCATC	1
MSL	AFR	Others	AAGGGTACCTTCAAAGTACCCCGTATTTTCTCGACCCCCGCATC	1
MSL	AFR	Others	AAAGGAACCTTCAAAGTACCCAGTGCTATCTCGACGCCGGGATC	1
MXL	AMR	H1	AGGGGAGCCTTCAAAGTACCCTGTATCTTCTCGACCCCCACGCC	68
MXL	AMR	H5	GAAGATATTACGGTCGCTCCCCCCGCTACTTCGACGTTGGGATC	15
MXL	AMR	Others	AGGGGAGCCTTCAAAGTACCCTGTATCTTCTCGACCCCCAGATC	1
MXL	AMR	H4	GAAGGTATTACGGTCGCTTAACGTGCTACCTTCCTGCCCGCATG	21
MXL	AMR	Others	AAAGGTATTTCGGTCGCTCCCAGTGCTATCTCGACGCCGGGATC	3
MXL	AMR	Others	GAGGGAGCCTTCAAAGTACCCTGTATCTTCTCGACCCCCACGCC	2
MXL	AMR	Others	AGGGGAGCCTTCAAAGTACCCCCCGCTACTTCGACGCTGGGATC	1
MXL	AMR	Others	AGGGGAGCCTTCAAAGTACCCTGCATCTTCTCGACCCCCACGCC	1
MXL	AMR	Others	AGGGGAGCCTTCAAAGTACCACGTGCTACCTTCCTGCCCGCATG	2
MXL	AMR	Others	AGGGGAGCCTTCAAAGTACCCTGTATTTTCTCGACCCCCACGCC	1
MXL	AMR	Others	GAAGGTATTACGGTCGCTTCCTGTATCTTCTCGACCCCCACGCC	1
MXL	AMR	Others	AAGGGTACCTTCAAAGTACCCCCCGCTACCTCGACGCCGGGATC	1
MXL	AMR	H6	GAAGATATTACGGTCGCTCCCCCCGCTACTTCGACGCTGGGATC	4
MXL	AMR	Others	GAAGATATTACGGTCGCTCCCCCCGCTACTTCGACGTTGGCATC	1
MXL	AMR	Others	GAAGATATTACGGTCGCTCCACCCGCTACTTCGACGTTGGGATC	2
MXL	AMR	Others	GAAGATATTACGGTCGCTCCCCCCGCTACTTCGACGTTGGGGTC	1
MXL	AMR	Others	AAGGGTACCTTCAAAGTACCCAGTGCTATCTCGACGCCCACGCC	1
MXL	AMR	Others	AAAGGAACCTTCAAAGTACCCAGCGCCATCTCGACGCCGGCATC	1
MXL	AMR	Others	GAAGGTATTACGGTCGCTTCACGTGCTACCTTCCTGCCCGCATG	1
PEL	AMR	H1	AGGGGAGCCTTCAAAGTACCCTGTATCTTCTCGACCCCCACGCC	119
PEL	AMR	Others	AGGGGAGCCTTCAAAGTACCCAGTGCTATCTTCCCGCCCGCATC	2
PEL	AMR	H4	GAAGGTATTACGGTCGCTTAACGTGCTACCTTCCTGCCCGCATG	26
PEL	AMR	H5	GAAGATATTACGGTCGCTCCCCCCGCTACTTCGACGTTGGGATC	9
PEL	AMR	Others	AAAGGAACCTTCAAAGTACCCCGCGCTACCTCGACGCCCGCATC	1
PEL	AMR	Others	AAGGGTACCTTCAAAGTACCCCCCGCTACCTCGACGCCGGGATC	1
PEL	AMR	Others	AGGGGAGCCTTCAAAGTACCCTCTATCTTCTCGACCCCCACGCC	2
PEL	AMR	H6	GAAGATATTACGGTCGCTCCCCCCGCTACTTCGACGCTGGGATC	3
PEL	AMR	Others	GAAGATATTACGGTCGCTCCCCCCGCTACTTCGACGCTGGGATG	1
PEL	AMR	H3	AGGGGAGCCTTCAAAGTACCCTGTATCTTCGCGACCCCCACGCC	1
PEL	AMR	Others	GGGGGAGCCTTCAAAGTACCCTGTGTCTTCTCGACCCCCACGCC	1
PEL	AMR	Others	GAAGAAGCCTTCAAAGTACCCTGTATCTTCTCGACCCCCACGCC	1
PEL	AMR	Others	AGGGGAGCCTTCAAAGTACCACGTGCTACCTTCCTGCCCGCATG	1
PEL	AMR	Others	GGGGATATTACGGTCGCTCCCCGTATCTTCTCGACCCCCACGCC	1
PEL	AMR	Others	GAAGGTATTACGAACGCTTAACGTGCTACCTTCCTGCCCGCATG	1
PJL	SAS	Others	GAAGATATTACGGTCGCTCCCCCCGCTACTTCGACGTTGGCATC	3
PJL	SAS	Others	AGGGGAGCCACCAAAGTACCCCGTATCTTCTCGACCCCCACGCC	1
PJL	SAS	H1	AGGGGAGCCTTCAAAGTACCCTGTATCTTCTCGACCCCCACGCC	83
PJL	SAS	H4	GAAGGTATTACGGTCGCTTAACGTGCTACCTTCCTGCCCGCATG	24
PJL	SAS	Others	GAGGGAGCCTTCAAAGTACCCTGTATCTTCTCGACCCCCACGCC	4
PJL	SAS	H6	GAAGATATTACGGTCGCTCCCCCCGCTACTTCGACGCTGGGATC	11
PJL	SAS	Others	AGGGGAGCCTTCAAAGTACCACGTGCTACCTTCCTGCCCGCATG	1
PJL	SAS	H5	GAAGATATTACGGTCGCTCCCCCCGCTACTTCGACGTTGGGATC	29
PJL	SAS	Others	GAAGATATTACGGTCGCTCCCCCCGCTACTTCGACGCTGACGCC	6
PJL	SAS	Others	GAAGATATTACGGTCGCTCCCCCCGCTACTTCGACCCTGGGATC	1
PJL	SAS	H9	AGGGGAGCCTTCAAAGTACCCTGTATCTTCTCGACCCCCACGCG	1
PJL	SAS	H3	AGGGGAGCCTTCAAAGTACCCTGTATCTTCGCGACCCCCACGCC	1
PJL	SAS	Others	GAAGAAGCCTTCAAAGTACCCTGTATCTTCTCGACCCCCACGCC	1
PJL	SAS	Others	AGGGGAGCCTTCAAAGTACCCTGTATCTTCTCGACCCCCGGATC	1
PJL	SAS	Others	AGGGGAGCCTTCAAAGTACCCTGTATCTTCTCGACCCCCAGGCC	12
PJL	SAS	Others	AGGGGAGCCTTCAAAGTACCCTGTATCTTCTCGACGCCCGCATG	2
PJL	SAS	Others	AGGGGAGCCTTCAAAGTACCCCCCGCTTCCTCGACCCCCGCATC	1
PJL	SAS	Others	GGGGGAGCCTCCAAAGTACCCCCCGCTACTTCGACGTTGGGATC	1
PJL	SAS	Others	GGGGGAGCCTTCAAAGTACCCTGTATCTTCTCGACCCCCACGCC	1
PJL	SAS	Others	AGGGGAGCCTTCAAAGTACCCTGTATCTTCTCGACCCTGGGATC	1
PJL	SAS	Others	GAAGGTATTACGGTCGCTTAACGTGCTACCTTCCTGCCCGGATG	2
PJL	SAS	Others	GAAGGTATTACGGTCGCTTCCCCCGCTACTTCGACGTTGGGATG	1
PJL	SAS	Others	GAAGGTATTACGGTCGCTTCACGTGCTACCTTCCTGCCCGCATG	1
PJL	SAS	Others	AAGGGTACCTTCAAAGTACCCTGTATCTTCTCGACCCCCACGCC	1
PJL	SAS	Others	GGGGGAGCCTTCAACGTACCCCCCGCTTTCTCGACCCCCACGCC	1
PJL	SAS	Others	AGGGGTGCCTTCAAAGTACCCTGTATCTTCTCGACCCCCAGGCC	1
PUR	AMR	H1	AGGGGAGCCTTCAAAGTACCCTGTATCTTCTCGACCCCCACGCC	95
PUR	AMR	H5	GAAGATATTACGGTCGCTCCCCCCGCTACTTCGACGTTGGGATC	33
PUR	AMR	H4	GAAGGTATTACGGTCGCTTAACGTGCTACCTTCCTGCCCGCATG	28
PUR	AMR	Others	GAAGGTATTACGGTCGCTTCACGTGCTACCTTCCTGCCCGCATG	1
PUR	AMR	Others	AGGGGAGCCTTCAAAGTACCACGTGCTACCTTCCTGCCCGCATG	3
PUR	AMR	Others	AAAGGAACCTTCAAAGTACCCAGCGCTATCTCGACGCCGGCATC	1
PUR	AMR	H6	GAAGATATTACGGTCGCTCCCCCCGCTACTTCGACGCTGGGATC	4
PUR	AMR	Others	GAAGATATTACGGTCGCTCCCCCCGCTACTTCGACGTTGGGATG	1
PUR	AMR	Others	AAAGGTATTTCGGTCGCTCCCAGTGCTATCTCGACGCCGGGATC	3
PUR	AMR	Others	GAGGGAGCCTTCAAAGTACCCTGTATCTTCTCGACCCCCACGCC	6
PUR	AMR	Others	GAAGAAGCCTTCAAAGTACCCTGTATCTTCTCGACCCCCACGCC	1
PUR	AMR	Others	GAAGGTATTACGGTCGCTTCCCCCGCTACTTCGACGTTGGGATC	1
PUR	AMR	Others	GAAGGTATTACGGTCGCTTCACCCGCTACTTCGACGTTGGGATC	1
PUR	AMR	Others	AAGGGTACCTTCAAAGTACCCAGTGCTATCTTCCCGCCCGCATC	1
PUR	AMR	Others	GAAGATATTACGGTCGCTCCCCCCGCTACTTCGACGTCCACGCC	2
PUR	AMR	Others	AAGGGTACCTTCAAAGTACCCAGCGCTATCTCGACGCCCAGATC	1
PUR	AMR	Others	AAGGGTACCTTCAAAGTACCCCGTATTTTCTCGACCCCCGCATC	3
PUR	AMR	Others	AGGGGAGCCTTCAAAGTACCCCCCGCTACCTCGACGCCGGGATC	1
PUR	AMR	Others	GAAGGTATTACGGTCGCTTAACGTGCTACCTTCCTGCCCGCATC	4
PUR	AMR	Others	AAAGGAACCTTCAAAGTACCACCTGCTATCTTCCCGCCCGCATC	1
PUR	AMR	Others	AAAGGAACCTTCAAAGTACCCAGTGCTATCTCGACGCCGGGATC	2
PUR	AMR	Others	AAGGGTACCTTCAAAGTACCCAGTGCTATCTCGACGCCCACGCC	2
PUR	AMR	Others	AAAGGAACCTTCAAAGTACCCAGCGCCATCTCGACGCCGGCATC	1
PUR	AMR	Others	GAGGGAGCCTTCAAAGTACCCTGTATCTTCTCGACCCCCACGCG	2
PUR	AMR	H3	AGGGGAGCCTTCAAAGTACCCTGTATCTTCGCGACCCCCACGCC	2
PUR	AMR	Others	AGGGGAGCCTTCAAAGTACCCCCCGCTACCTCGACGCTGGGATC	1
PUR	AMR	Others	AGGGGAGCCTTCAAAGTACCCCCCGCTACTTCGACGTTGGGATC	1
PUR	AMR	Others	AAAGGTATTTCGGTCGCTCCCAGCGCCATCTCGACGCCGGCATC	1
PUR	AMR	Others	GAAGGTATTACGGTCGCTTCACGTGCTACCTTCCTGCCCGCATC	2
PUR	AMR	Others	AAAGGAACTTCGGTCGCTCACTGTATCTTCTCGACCCCCACGCC	1
PUR	AMR	Others	AAGGGTACCTTCAAAGTACCCCGCATTTTCTCGACCCCCGCATC	1
PUR	AMR	Others	AAGGGTACCTTCAAAGTACCCCGCGCTTTCTCGACCCCCGCATC	1
STU	SAS	H4	GAAGGTATTACGGTCGCTTAACGTGCTACCTTCCTGCCCGCATG	34
STU	SAS	H1	AGGGGAGCCTTCAAAGTACCCTGTATCTTCTCGACCCCCACGCC	85
STU	SAS	H5	GAAGATATTACGGTCGCTCCCCCCGCTACTTCGACGTTGGGATC	34
STU	SAS	Others	GGGGGAGCCTTCAAAGTACCCTGTATCTTCTCGACCCCCACGCC	1
STU	SAS	H8	AGGAGAGCCTTCAAAGTACCCTGTATCTTCTCGACCCCCACGCC	6
STU	SAS	Others	AGGGGAGCCTTCAAAGTACCCTGTATCTTCTCGACCCCCAGGCC	6
STU	SAS	Others	GAAGATATTACGGTCGCTCCACCCGCTACTTCGACGCTGACGCC	1
STU	SAS	Others	GAAGGTATTACGGTCGCTTAACGTGCTACCTTCCTGCCCGCATC	2
STU	SAS	H6	GAAGATATTACGGTCGCTCCCCCCGCTACTTCGACGCTGGGATC	10
STU	SAS	Others	AGGGGAGCCATCAAAGTACCCTGTATCTTCTCGACCCCCACGCC	1
STU	SAS	Others	GAAGATATTACGGTCGCTCCCCCCGCTACTTCGACGTTGACGCC	1
STU	SAS	H3	AGGGGAGCCTTCAAAGTACCCTGTATCTTCGCGACCCCCACGCC	3
STU	SAS	Others	GAAGATATTACGGTCGCTCCCCCCGCTACTTCGACGCTGACGCC	8
STU	SAS	Others	GAGGGAGCCTTCAAAGTACCCTGTATCTTCGCGACCCCCACGCC	1
STU	SAS	Others	GGGGGAGCCTTCAACGTACCCCCTGCTTTCTCGACCCCCACGCC	1
STU	SAS	Others	GAAGAAGCCTTCAAAGTACCCTGTATCTTCTCGACCCCCACGCC	1
STU	SAS	Others	GAAGGTATTACGGTCGCTTAACGTGCCACCTTCCTGCCCGCATG	1
STU	SAS	Others	GAAGATATTACGGTCGCTCCACGTGCTACCTCGACGTCCGCATG	1
STU	SAS	Others	GAAGATATTACGGTCGCTCCCCCCGCTACTTCGACGTTGGCATC	2
STU	SAS	Others	GAAGGTATTACGGTCGCTTCACGTGCTACCTTCCTGCCCGGATG	1
STU	SAS	Others	GAAGGTATTACGGTCGCTTAACGTGCTACCTTCCTGCCCGCGCC	1
STU	SAS	Others	GAAGATATTACGGTCGCTCCCCCCGCTACTTCGACGCCCGCATG	1
STU	SAS	H9	AGGGGAGCCTTCAAAGTACCCTGTATCTTCTCGACCCCCACGCG	2
TSI	EUR	H1	AGGGGAGCCTTCAAAGTACCCTGTATCTTCTCGACCCCCACGCC	89
TSI	EUR	Others	AGGGGAGCCTTCAAAGTACCACGTGCTACCTTCCTGCCCGCATG	8
TSI	EUR	H5	GAAGATATTACGGTCGCTCCCCCCGCTACTTCGACGTTGGGATC	46
TSI	EUR	Others	GAAGAAGCCTTCAAAGTACCCTGTATCTTCTCGACCCCCACGCC	2
TSI	EUR	H4	GAAGGTATTACGGTCGCTTAACGTGCTACCTTCCTGCCCGCATG	33
TSI	EUR	Others	GAGGGAGCCTTCAAAGTACCCTGTATCTTCTCGACCCCCACGCC	8
TSI	EUR	H11	GAAGATATTACGGTCGCTCCCCCTATCTTCTCGACCCCCACGCC	2
TSI	EUR	Others	GAAGGTATTACGGTCGCTCCCCCCGCTACTTTCCTGCTGGCATG	1
TSI	EUR	Others	GAGGGAGCCTTCAAAGTACCCTGTATCTTCTCGACCCCCACGCG	1
TSI	EUR	Others	GAAGGTATTACGGTCGCTTCCCCCGCTACTTCGACGTTGGCATC	1
TSI	EUR	H6	GAAGATATTACGGTCGCTCCCCCCGCTACTTCGACGCTGGGATC	4
TSI	EUR	Others	GAAGGTATTACGGTCGCTTCCCCCGCTACTTCGACGTTGGGATC	5
TSI	EUR	H10	AGGGGAGCCTTCAAAGTACCCCGTATCTTCTCGACCCCCACGCC	1
TSI	EUR	Others	GAAGAAGCCTTCAAAGTACCCTGTATCTTCTCGACCCCCACGTC	1
TSI	EUR	Others	AGGGATATTACGGTCGCTCCCCCCGCTACTTCGACGTTGGGATC	1
TSI	EUR	Others	AAAGGTATTTCGGTCGCTCCCAGTGCTATCTCGACGCCGGGATC	1
TSI	EUR	Others	GAAGGTATTACGGTCGCTTAACGTGCTACCTTCCTGCCCGGATG	2
TSI	EUR	Others	GGGGGAGCCTTCAAAGTACCCTGTATCTTCTCGACCCCCACGCC	2
TSI	EUR	Others	GAAGATATTACGGTCGCTCCCCCCGCTACTTCGACGTTGGGATG	1
TSI	EUR	Others	GGAGATACCACGGTCGCTCCCCCCGCTACTTCGACGCTGGGATC	1
TSI	EUR	Others	GAAGGTATTACGGTCGCTTCACCCGCTACTTCGACGTTGGGATC	1
TSI	EUR	Others	GAAGATATTACGGTCGCTCCACCCGCTACTTCGACGTTGGGATC	2
TSI	EUR	Others	GAAGGTATTACGGTCGCTTCCCCCGCTACTTCGACGTTGGGATG	1
YRI	AFR	Others	GAAGATATTACGGTCGCTCAACGTGCTATCTTCCTGCCCGCATC	1
YRI	AFR	Others	AAGGGTACCTTCAAAGTACCCTGTATCTTCTCGACCCCCACGCC	1
YRI	AFR	Others	AAGGGTACCTCGGTCGCTCCCCCTGCTACCTCGACGCCGGGATC	4
YRI	AFR	Others	AGGGGAGCCTTCAAAGTACCCCCCGCTACCTCGACGCCGGGATC	5
YRI	AFR	Others	AAAGGAACCTTCAAAGTACCCAGCGCTATCTCGACGCCGGCATC	13
YRI	AFR	Others	GAAGGTATTACGGTCGCTCACAGTGCTATCTCGACGCCCACGCC	38
YRI	AFR	Others	AAAGGAACTTCGGTCGCTCACTGTATCTTCTCGACCCCCACGCC	1
YRI	AFR	Others	AAGGGTACCTTCAAAGTACCCCGCATTTTCTCGACCCCCGCATC	4
YRI	AFR	Others	AAAGGAACTTCGGTCGCTCCCAGTGCTATCTCGACGCCGGGATC	2
YRI	AFR	Others	AAAGGAACTTCGGTCGCTCCCAGCGCCATCTCGACGCCGGCATC	6
YRI	AFR	Others	AAAGGAACCTTCAAAGTACCCAGTGCTATCTCGACGCCGGGATC	5
YRI	AFR	H1	AGGGGAGCCTTCAAAGTACCCTGTATCTTCTCGACCCCCACGCC	26
YRI	AFR	Others	AAAGGAACTTCGGTCGCTCACCCCGCTACCTCGACGCCGGCGCC	3
YRI	AFR	Others	AAGGGTACCTTCAAAGTACCCAGTGCTATCTTCCCGCCCGCATC	6
YRI	AFR	Others	AAGGGTACCTCGGTCGCTCCCCCCGCTACCTCGACGCCGGGATC	5
YRI	AFR	Others	AAAGGTATTTCGGTCGCTCCCAGTGCTATCTCGACGCCGGGATC	5
YRI	AFR	H5	GAAGATATTACGGTCGCTCCCCCCGCTACTTCGACGTTGGGATC	9
YRI	AFR	Others	GAAGGTATTACGGTCGCTTCACGTGCTACCTTCCTGCCCGCATC	3
YRI	AFR	Others	AAGGGTACCTTCAAAGTACCCCCCGCTACCTCGACGCCGGGATC	8
YRI	AFR	Others	AAGGGTACCTTCAAAGTACCACGTGCTATCTTCCCGCCCGCATC	9
YRI	AFR	Others	AAAGGAACCTTCAAAGTACCCAGCGCCATCTCGACGCCGGCATC	4
YRI	AFR	Others	AAGGGTACCTCGGTCGCTCAACGTGCTACCTTCCCGCCCGCATC	1
YRI	AFR	Others	AAGGGTACCTTCAAAGTACCCCCTGCTACCTCGACGCCGGGATC	3
YRI	AFR	Others	AAGGGTACCTCGGTCGCTCAACGTGCTACCTTCCCGCCCACATC	4
YRI	AFR	Others	AAAGGAACTTCGGTCGCTCCCCGCGCTACCTCGACGCCCGCATC	2
YRI	AFR	Others	AGGGGAGCCTTCAAAGTACCCAGTGCTATCTCGACGCCGGGATC	2
YRI	AFR	Others	AAAGGAACCTTCAAAGTACCCAGCGCTATCTCGACGCCGGCGCC	1
YRI	AFR	Others	AAAGGAACTTCGGTCGCTCACCCTGCTACCTCGACGCCGGCGCC	1
YRI	AFR	Others	GAAGATATTACGGTCGCTCCCTGTATCTTCTCGACCCCCACGCC	1
YRI	AFR	Others	AAGGGTACCTTCAAAGTACCCCCTGCTACCTCGACGCCGGCATC	1
YRI	AFR	Others	AAAGGAACTTCGGTCGCTCCCAGTGCTATCTTCCCGCCCGCATC	1
YRI	AFR	Others	AAAGGAACTTCGGTCGCTCCCTGTATCTTCTCGACCCCCACGCC	1
YRI	AFR	Others	AAGGGTACCTTCAAAGTACCCAGTGCTATCTCGACGCCGGCATC	4
YRI	AFR	Others	GGGGGAGCCTTCAAAGTACCCTGTATCTTCTCGACCCCCACGCC	2
YRI	AFR	Others	GAAGGTATTACGGTCGCTCACAGCGCTATCTCGACGCCCACGCC	1
YRI	AFR	Others	GAAGATATTACGGTCGCTCCACCCGCTACTTCGACGTTGGGATC	1
YRI	AFR	Others	AAGGGTACCTTCAAAGTACCCAGTGCTATCTCGACGCCCACGCC	1
YRI	AFR	Others	GAAGGAACCTTCAAAGTACCACCCGCTACTTCGACGCTGGGATC	1
YRI	AFR	Others	AAAGGAACCTTCAAAGTACCCAGCGCCATCTCGACGCCGGGATC	1
YRI	AFR	Others	AGAGGTATTACGGTCGCTTCACGTGCTACCTTCCTGCCCGCATG	1
YRI	AFR	Others	AAAGGAACTTCGGTCGCTCCCCCCGCTACTTCGACGCTGGGATC	1
YRI	AFR	Others	AGGGGAGCCTTCAAAGTACCCCCCGCTACTTCGACGCTGGGATC	1
YRI	AFR	Others	AGGGGAGCCTTCAAAGTACCCTGTATCTTCTCGACCCCCGCATC	1
YRI	AFR	Others	AAAGGAACTTCGGTCGCTCCCAGCGCCATCTCGACGTCGGCATC	1
YRI	AFR	Others	AAAGGAACTTCGGTCGCTCACAGCGCTATCTCGACGCCGGCATC	1
YRI	AFR	H6	GAAGATATTACGGTCGCTCCCCCCGCTACTTCGACGCTGGGATC	2
YRI	AFR	H4	GAAGGTATTACGGTCGCTTAACGTGCTACCTTCCTGCCCGCATG	2
YRI	AFR	Others	AAAGGAACTTCGGTCGCTCCCCGTGCTACCTCGACGCCCGCATC	1
YRI	AFR	Others	AGGGGAGCCTTCAAAGTACCCAGTGCTATCTCGACGCCCACGCC	2
YRI	AFR	Others	AAAGGTATTACGGTCGCTCACAGTGCTATCTCGACGCCCACGCC	1
YRI	AFR	Others	AAGGGTACCTTCAAAGTACCCAGTGCTATCTCGACGCCCAGATC	1
YRI	AFR	Others	AAAGGAACCTTCAAAGTACCCAGCGCTATCTCGACGCCGGGATC	2
YRI	AFR	Others	AAGGGTACTTCGGTCGCTCCCCCTGCTACCTCGACGCCGGGATC	1
YRI	AFR	Others	AAAGGAACCTTCAAAGTACCCAGCGCTATCTCGACGCCCACGCC	1
YRI	AFR	Others	GAAGGTATTACGGTCGCTTCCCCCGCTACTTCGACGTTGGGATC	1
YRI	AFR	Others	GAAGGTATTACGGTCGCTTAACGTGCTACCTTCCTGCCCGCATC	2
YRI	AFR	Others	AAAGGAACTTCGGTCGCTCCACGTGCTATCTTCCCGCCCGCATC	1
YRI	AFR	Others	GAAGGTATTACGGTCGCTCCCCGCATTTTCTCGACCCCCGCATC	1
YRI	AFR	Others	AAAGGTATTTCGGTCGCTCCCCCCGCTACTTCGACGCTGGGATC	1
YRI	AFR	Others	AAAGGAACTTCGGTCGCTCCCAGCGCTATCTCGACGCCGGCATC	1
YRI	AFR	Others	AAGGGTACCTTCAAAGTACCCAGTGCTATCTCGACGCCGGGATC	1
YRI	AFR	H12	GAAGATATTACGGTCGCTCCCCCCGCTACTTCGACCCCCACGCC	1
YRI	AFR	Others	AAAGATATTACGGTCGCTCCCTGTATCTTCTCGACCCCCACGCC	1
GD	This Study	H1	AGGGGAGCCTTCAAAGTACCCTGTATCTTCTCGACCCCCACGCC	4708
GD	This Study	Others	AGGGGAGCCTTCAAAATACCCTGTATCTTCTCGACCCCCACGCC	12
GD	This Study	Others	GGGGGAGCCTTCAAAATACCCTGTATCTTCTCGACCCCCACGCC	3
GD	This Study	H4	GAAGGTATTACGGTCGCTTAACGTGCTACCTTCCTGCCCGCATG	663
GD	This Study	Others	AGGGGAGCCTTCAAAATACCCCGTATCTTCTCGACCCCCACGCC	1
GD	This Study	H3	AGGGGAGCCTTCAAAGTACCCTGTATCTTCGCGACCCCCACGCC	735
GD	This Study	Others	GAAGGTATTACGGTCGCTCCCTGTATCTTCTCGACCCCCACGCC	2
GD	This Study	Others	GAAGGTATTACGGTCGCTCCACCCGCTACTTCGACGCCCACGCC	1
GD	This Study	Others	GAAGGTATTACGGTCGCTCCCCCCGCTACTTCGACGCTGGCATC	1
GD	This Study	Others	AGGGGAGCCTTCAAAGTACCCCCCGCTACTTCGACGTTGGGATC	5
GD	This Study	Others	GAAGGTATTACGGTCGCTCCCCCCGCTACTTCGACGTTGGGATC	3
GD	This Study	Others	AGGGGAGCCTTGAACGTACAACGTGCTACCTTCCTGCCCACGCC	1
GD	This Study	Others	AGGGGAGCCTTCAAAATACCCTGTATCTTCTCGACCCCCGCATG	1
GD	This Study	Others	AGGGGAGCCTTCAAAGTACCACGTGCTACCTTCCTGCCCGCATG	8
GD	This Study	Others	GAAGGTATTACGGTCGCTCCCCCCGCTACTTCGACCCCCACGCC	1
GD	This Study	Others	AGGGGAGCCTTCAAAGTACCCTGTATCTTCTCGACCCCCACGTC	15
GD	This Study	H2	AGGAGAGCCTTCAAAATACCCTGTATCTTCTCGACCCCCACGCC	1177
GD	This Study	Others	AGGAGAGCCTTCAAAATACCCCCCGCTACTTCGACGTTGGGATC	5
GD	This Study	H7	GGGAGAGCCTTCAAAATACCCTGTATCTTCTCGACCCCCACGCC	242
GD	This Study	H5	GAAGATATTACGGTCGCTCCCCCCGCTACTTCGACGTTGGGATC	542
GD	This Study	Others	GAAGATATTACGGTCGCTCCCTGTATCTTCTCGACCCCCACGCC	21
GD	This Study	H10	AGGGGAGCCTTCAAAGTACCCCGTATCTTCTCGACCCCCACGCC	70
GD	This Study	H9	AGGGGAGCCTTCAAAGTACCCTGTATCTTCTCGACCCCCACGCG	31
GD	This Study	H6	GAAGATATTACGGTCGCTCCCCCCGCTACTTCGACGCTGGGATC	252
GD	This Study	Others	AGGGGAGCCTTGAACGTACAACGTGCTACCTTCCTGCCCGCATG	14
GD	This Study	H8	AGGAGAGCCTTCAAAGTACCCTGTATCTTCTCGACCCCCACGCC	221
GD	This Study	Others	GAAGATATTACGGTCGCTCCCCCCGCTACTTCGACGCTGGCATC	3
GD	This Study	Others	AGGAGAGCCTTCAAAATACCCTGTATCTTCGCGACCCCCACGCC	16
GD	This Study	Others	AGGGGAGTCTTCAAAGTACCCTGTATCTTCTCGACCCCCACGCC	6
GD	This Study	H12	GAAGATATTACGGTCGCTCCCCCCGCTACTTCGACCCCCACGCC	31
GD	This Study	Others	GGGGGAGCCTTCAAAGTACCCTGTATCTTCTTCCCGCCCGCATG	22
GD	This Study	Others	GAAGATATTACGGTCGCTCCCCCCGCTACTTCGACGTTGGCATG	6
GD	This Study	Others	GAAGATATTACGGTCGCTCCCCCCGCTACTTCGACGTTGGCATC	7
GD	This Study	Others	AGGGGAGCCTTCAAAGTACCCCCCGCTACTTCGACGTTGGCATC	1
GD	This Study	Others	GGGGGTATCACGGTCGCTTAACGTGCTACCTTCCTGCCCGCATG	1
GD	This Study	Others	GAAGATATTACGGTCGCTCCACCCGCTACTTCGACGTTGGGATC	11
GD	This Study	Others	GAAGGTATTACGGTCGCTTAACGTGCTACCTTCCTGCCCGCACG	8
GD	This Study	Others	AGGGGAGCCTTCAAAGTACCCTGCGCTACTTCGACGCCCACGCC	18
GD	This Study	Others	AGGGGAGCCTTCAAAGTACCCCGTATCTTCGCGACCCCCACGCC	1
GD	This Study	Others	AGGAGAGCCTTCAAAATACCCTGTATCTTCTCGACCCCCACATC	1
GD	This Study	Others	AGGAGAGCCTTCAAAATACCCCCCGCTACTTCGACGCTGGGATC	6
GD	This Study	Others	AGAGGTACCACGGTCGCTTCCTGTATCTTCTCGACCCCCACGCC	3
GD	This Study	H14	GAAGGTATTACGGTCGCTTAACGTGCTACCTCGACGCCCGCATG	29
GD	This Study	Others	GAAGGTATTACGGTCGCTCCACGTGCTACCTTCCTGCCCGCATG	2
GD	This Study	Others	GGGGGAGCCTTCAAAGTACCCTGTATCTTCGCGACCCCCACGCC	2
GD	This Study	Others	AGGGGAGCCTTCAAAGTATCCTGTATCTTCTCGACCCCCACGCC	1
GD	This Study	H11	GAAGATATTACGGTCGCTCCCCCTATCTTCTCGACCCCCACGCC	33
GD	This Study	Others	AGGAGAGCCTTCAAAGTACCCTGCGCTACTTCGACGCTGGGATC	1
GD	This Study	Others	GAAGATATTACGGTCGCTCCACCCGCTACTTCGACGCCCACGCC	7
GD	This Study	Others	AGGGGAGCCTTCAAAGTACCCTGCGCTACTTCGACGCTGGGATC	8
GD	This Study	Others	GAAGGTATTACGGTCGCTTAACGTGCTACTTCGACGTTGGGATC	1
GD	This Study	Others	GAAGATATTACGGTCGCTCCCCCCGCTACCTTCCTGCCCGCATG	1
GD	This Study	Others	AGGAGAGCCTTCAAAGTACCCTGTATCTTCGCGACCCCCACGCC	5
GD	This Study	Others	AGGGGAGCCTTCAAAGTACCCTGCATCTTCGCGACCCCCACGCC	1
GD	This Study	Others	GAAGGTATTACGGTCGCTCAACGTGCTACCTTCCTGCCCGCATG	3
GD	This Study	Others	GAAGGTATTACGGTCGCTTAACGTGCTACCTTCCTGCCCGGATG	3
GD	This Study	Others	AGGGGAGCCTTCAAAGTACCCTGTATCACTTCGACGCCCACGCC	1
GD	This Study	Others	AGGGGAGCCTTCAAAGTACCCTGCGCTTTCTCGACCCCCACGCC	1
GD	This Study	Others	GAAGGTATTACGGTCGCTTACTGTATCTTCTCGACCCCCACGCC	9
GD	This Study	Others	AGGAGAGCCTTCAAAGTACCCTGCGCTACTTCGACGTTGGGATC	2
GD	This Study	Others	AGGGGAGCCTTCAAAGTACCCCCCGCTACTTCGACGCTGGGATC	7
GD	This Study	Others	GAAGGTATTACGGTCGCTCAACGTGCTACCTTCCTGTCCGCATG	1
GD	This Study	Others	GGGGGTATTACGGTCGCTTAACGTGCTACCTTCCTGCCCGCATG	10
GD	This Study	Others	AGGAGAGCCTTCAAAGTACCCTGTATCTTCTCGACCCCCACGTC	1
GD	This Study	Others	GGGAGAGCCTTCAAAATACCCTGTATCTTCGCGACCCCCACGCC	6
GD	This Study	H13	AGGGGAGCCTTCAAAGTACCCTGCGCTACTTCGACGTTGGGATC	23
GD	This Study	Others	GGGGGAGCCTTCAAAGTACCCCCCGCTACTTCGACCCCCGCGCC	1
GD	This Study	Others	GAAGGTATTACGGTCGCTTAACGTGCTACCTTCCTGCCCGCATC	2
GD	This Study	Others	AGGGGAGCCTTCAAAGTACCCTGCGCTACTTCGACCCCCACGCC	1
GD	This Study	Others	GAAGGTATTACCGTCGCTCCCCCCGCTACTTCGACGCTGGGATC	2
GD	This Study	Others	GAAGATATTACGGTCGCTCCCCCCGCTACTTCGACGCTGGGATG	1
GD	This Study	Others	GGGGGAGCCTTCAAAGTACCCCCCGCTACTTCGACGTTGGGATC	4
GD	This Study	Others	GAAGATATTACGGTCGCTCCCCGCGCTACTTCGACGTTGGGATC	5
GD	This Study	Others	GAAGGTATTACGGTCGCTTAACGTGCTACCTTCCTGCCCGCGTG	1
GD	This Study	Others	GAAGGTATTACGGTCGCTTAACGTGCTTTCTCGACCCCCACGCC	2
GD	This Study	Others	AGGGGAGCCTTCAAAGTACCCTGTATCACCTTCCTGCCCGCATG	1
GD	This Study	Others	GGGGATATTACGGTCGCTCCCCCCGCTACTTCGACGCTGGGATC	1
GD	This Study	Others	AGGGGAGCCTTCAAAGTACCCTGTATTTTCTCGACCCCCACGCC	2
GD	This Study	Others	GGGGGAGCCTTCAAAGTACCCTGTATCTTCTCGACCCCCACGCC	18
GD	This Study	Others	GAAGGTATTACGGTCGCTTAACGTGCCACCTTCCTGCCCGCATG	2
GD	This Study	Others	AGGGGAGCCTTCAAAGTACCCTGTATCACTTCGACGCTGGGATC	3
GD	This Study	Others	GAAGATATTACGGTCGCTCCCCCCGCTTTCTCGACCCCCACGCC	11
GD	This Study	Others	AAAGGAGCCTTCAAAGTACCCTGTATCTTCTCGACCCCCACGCC	7
GD	This Study	Others	AGGGGAGCCTTCAAAGTACCCTGCGCTACTTCGACGTTGGCATC	2
GD	This Study	Others	AGGAGAGCCTTCAAAATACCCTGTATCACTTCGACGTTGGGATC	2
GD	This Study	Others	AGGGGAGCCTTCAAAGTACCCTGTGCTACCTTCCTGCCCGCATG	2
GD	This Study	Others	GAAGGTATTACGGTCGCTTAACGTATCTTCTCGACCCCCACGCC	2
GD	This Study	Others	GGGAGAGCCTTCAAAATACCCTGCGCTACTTCGACGCCCACGCC	1
GD	This Study	Others	AGGAGAGCCTTCAAAATACCCTGCGCTACTTCGACGTTGGGATC	3
GD	This Study	Others	GAAGATATTACGAACGCTCCCCCCGCTACTTCGACGTTGGGATC	2
GD	This Study	Others	GAAGATATTACGGTCGCTCCCCCCGCTACTTCGACGCCCACGCC	3
GD	This Study	Others	AGGAGAGCCTTCAAAATACCCTGTATCTTCTCGACGTTGGGATC	2
GD	This Study	Others	AGGGGAGCCTTCAAAGTACCCTGTATCTTCTCGACGCCGACGCC	1
GD	This Study	Others	GAAGATATTACGGTCGCTCCCCCTATCTTCGCGACCCCCACGCC	8
GD	This Study	Others	GAAGGTATTACGGTCGCTTAACGTGCTACCTTCCTGCCCACGCC	2
GD	This Study	Others	AGGGGAGCCTTCAAAGTACCCCCCGCTACTTCGACCCCCGCGCC	1
GD	This Study	Others	AGGGGAGCCTTCAAAGTACCCTGTATCACTTCGACGTTGGGATC	6
GD	This Study	Others	AAAGGTATTACGGTCGCTTAACGTGCTACCTTCCTGCCCGCATG	8
GD	This Study	Others	GGGAGAGCCTCCAAAATACCCTGTATCTTCTCGACCCCCACGCC	1
GD	This Study	Others	AGGGGAGCCTTCAAAGTACCCTGTATCTTCTCGACCCCCAGGCC	1
GD	This Study	Others	AGGGGAGCCTTCAAAGTACCCTGCGCTACTTCGACGCTGGGGTC	1
GD	This Study	Others	AGGAGAGCCTTCAAAGTACCCTGTATCACCTTCCTGCCCGCATG	1
GD	This Study	Others	AGGGGAGCCTTGAACGTACCCCCCGCTACTTCGACGCTGGGATC	1
GD	This Study	Others	GAAGATATTACGGTCGCTCCCCCCGCTACTTCGACGTTGACGCC	5
GD	This Study	Others	GAAGATATTACGGTCGCTCCCCCCGCTACTTCGACGCTGGGACC	2
GD	This Study	Others	GGGGGAGCCTCCAAAGTACCCCCCGCTACTTCGACGTTGGGATC	3
GD	This Study	Others	AGGGGAGCCTTCAAAGTACCCTGTATCTTCTCGACCCCGACGCC	1
GD	This Study	Others	GAAGATATTACGGTCGCTCCCCCCGCTACTTCCACGCTGGGATC	1
GD	This Study	Others	GAAGGTACCACGGTCGCTTAACGTGCTACCTTCCTGCCCGCATG	1
GD	This Study	Others	GAAGATATTACGGTCGCTCCCCCCGCTTTCGCGACCCCCACGCC	1
GD	This Study	Others	GGGGGAGCCTTCAACGTACCCCCCGCTACTTCGACGTTGGGATC	1
GD	This Study	Others	GAAGGTATTACGGTCGCTTAACGTGCTACCTTCCTGTCCGCATG	2
GD	This Study	Others	GGGAGAGCCTTCAAAATACCCCCCGCTACTTCGACGCTGGGATC	2
GD	This Study	Others	GGGGGAGCCTCCAAAGTACCCCGCATCTTCTCGACCCCCACGCC	1
GD	This Study	Others	AGGGGAGCCTTCAAAGTACCCTGTATCTTCTCGACGTTGGGATC	1
GD	This Study	Others	GGGGGAGCCTCCAAAGTACCCTGTATCTTCTCGACCCCCACGCC	2
GD	This Study	Others	GGAGATATTACGGTCGCTCCCCCCGCTACTTCGACGTTGGGATC	1
GD	This Study	Others	AGGAGAGCCTTCAAAATACCCCGTATCTTCTCGACCCCCACGCC	5
GD	This Study	Others	AGGGGAGCCTTCAAAGTACCCTGTATCTTCGCGACCCCCACGCG	1
GD	This Study	Others	GAAGATATTACGGTCGCTCCCCCCGCTACTTCGACGCTGGGGTC	1
GD	This Study	Others	GGGAGAGCCTTCAAAGTACCCTGTATCTTCTCGACCCCCACGCC	3
GD	This Study	Others	GAAGGTATTACGGTCGCTTCCCCCGCTACTTCGACGTTGGGATC	1
GD	This Study	Others	GGGAGAGCCTTCAAAATACCCTGCGCTACTTCGACGTTGGGATC	2
GD	This Study	Others	GAAGGTATTACGGTCGCTTAACGTGCTACCTTCCTGCCCGCGCC	1
GD	This Study	Others	AGGGGAGCCTTCAAAGTACAACGTGCTACCTTCCTGCCCGCATG	1
GD	This Study	Others	GAAGGTATTACGGTCGCTTCCTGTATCTTCTCGACCCCCACGCC	1
GD	This Study	Others	AGGGGAGCCTTCAAAGTACCCTGCATCTTCTCGACCCCCACGCC	2
GD	This Study	Others	GAAGGTATTACGGTCGCTTAACGTGCTACCTTCCTCCCCACGCC	1
GD	This Study	Others	GAAGGTATTACGGTCGCTTACCCCGCTACTTCGACGTTGGGATC	1
GD	This Study	Others	GAAGATATTACGGTCGTACCCTGTATCTTCGCGACCCCCACGCC	1
GD	This Study	Others	AGGGGAGCCTTCAAAGTACCCTGTATCTTCTTCCCGCCCGCATG	1
GD	This Study	Others	GAAGATATTACGGTCGCTCCCCCCGCTACTTCGACGCTGACGCC	1
GD	This Study	Others	GGGGGAGCCTCCAAAGTACCCCCCGCTACTTCGACGCTGGCGCC	1
GD	This Study	Others	AGGAGAGCCTTCAAAATACCCTGTATCTTCTCGACCCCCGGATC	1
GD	This Study	Others	GAAGATATTACGGTCGCTCCCCCCGCTACTTCGACCCTGGGATC	1
GD	This Study	Others	GAAGATATTACGGTCGTACCCTGTATCTTCTCGACCCCCACGCC	2
GD	This Study	Others	GAAGATATTACGAACGCTCCCCCTATCTTCTCGACCCCCACGCC	1
GD	This Study	Others	GAAGATATTACGGTCGCTCCACGCGCTACTTCGACGTTGGGATC	1
GD	This Study	Others	GAAGGTATTACGGTCGCTTCACGTATCACCTTCCTGCCCACGCC	1
GD	This Study	Others	AGGAGAGCCTTCAAAATACCCTGTGCTTTCTCGACCCCCACGCC	1
GD	This Study	Others	GAAGATATTACGGTCGCTCCCCGTATCTTCTCGACCCCCACGCC	1
GD	This Study	Others	AGGAGAGCCTTCAAAGTACCCTGTATTTTCTCGACCCCCACGCC	1
GD	This Study	Others	GAAGATATTACGGTCGCTCCCCGCGCTACTTCGACGCTGGGATC	1
GD	This Study	Others	GAAGGTATTACGGTCGCTTAACGTATCTTCGCGACCCCCACGCC	1
GD	This Study	Others	AGGAGAGCCTTCAAAGTACCCTGTATCACTTCGACGCTGGGATC	1
GD	This Study	Others	GGGGGAGCCTTCAAAGTACCCTGTATCTTCTTGCCGCCCGCATG	1
GD	This Study	Others	AGGGGAGTCTTCAAAGTATCCTGTATCTTCTCGACCCCCACGCG	2
GD	This Study	Others	AGGAGAGCCTTCAAAATACCCTGTATCTTCTCGACCCCCACGTC	1
GD	This Study	Others	AGGAGTATTACGGTCGCTTAACGTGCTACCTTCCTGCCCGCATG	1
GD	This Study	Others	GAAGGAGCCTTCAAAGTACCCTGTATCTTCTCGACCCCCACGCC	1
GD	This Study	Others	AGGAGAGCCTTCAAAGTACCCTGTGCTACCTTCCTGCCCGCATG	1
GD	This Study	Others	AGGAGAGTCTTCAAAATACCCTGTATCTTCTCGACCCCCACGCC	3
GD	This Study	Others	AGGGGAGCCTTCAAAGTACCATGTATCTTCTCGACCCCCACGCC	2
GD	This Study	Others	GGGGGTATTACGGTCGCTCCCCCCGCTACTTCGACGCTGGGATC	1
GD	This Study	Others	GAAGATATTACGGTCGCTTCCTGCGCTACTTCGACGCTGGGATC	1
GD	This Study	Others	AGGAGAGTCTTCAAAATACCCCCTATTTTCTCGACCCCCACGCC	1
GX	This Study	H1	AGGGGAGCCTTCAAAGTACCCTGTATCTTCTCGACCCCCACGCC	5276
GX	This Study	H6	GAAGATATTACGGTCGCTCCCCCCGCTACTTCGACGCTGGGATC	296
GX	This Study	H2	AGGAGAGCCTTCAAAATACCCTGTATCTTCTCGACCCCCACGCC	999
GX	This Study	Others	GAAGATATTACGGTCGCTCCCCCCGCTTTCTCGACCCCCACGCC	14
GX	This Study	Others	AGGGGAGCCTTCAAAGTACCCTGTATCACTTCGACGTTGGGATC	7
GX	This Study	H8	AGGAGAGCCTTCAAAGTACCCTGTATCTTCTCGACCCCCACGCC	220
GX	This Study	H5	GAAGATATTACGGTCGCTCCCCCCGCTACTTCGACGTTGGGATC	530
GX	This Study	H3	AGGGGAGCCTTCAAAGTACCCTGTATCTTCGCGACCCCCACGCC	833
GX	This Study	H4	GAAGGTATTACGGTCGCTTAACGTGCTACCTTCCTGCCCGCATG	597
GX	This Study	Others	GGGGGTATTACGGTCGCTTAACGTGCTACCTTCCTGCCCGCATG	21
GX	This Study	Others	GAAGATATTACGGTCGCTCCCCGCGCTACTTCGACGTTGGGATC	4
GX	This Study	H11	GAAGATATTACGGTCGCTCCCCCTATCTTCTCGACCCCCACGCC	30
GX	This Study	Others	AGGAGAGCCTTCAAAATACCCTGCGCTACTTCGACGCTGGGATC	2
GX	This Study	H7	GGGAGAGCCTTCAAAATACCCTGTATCTTCTCGACCCCCACGCC	236
GX	This Study	Others	AGGGGAGCCTTCAAAGTACCCTGCGCTACTTCGACGCTGGGATC	7
GX	This Study	Others	GAAGGTATTACGGTCGCTCCCCCTATCTTCTCGACCCCCACGCC	1
GX	This Study	Others	AGGGGAGCCTTCAAAATACCCTGTATCTTCTCGACCCCCACGCC	10
GX	This Study	Others	AGGGGAGCCTTCAAAGTACCCTGCGCTTTCTCGACCCCCACGCC	2
GX	This Study	Others	GAAGGTATTACGGTCGCTCCCCCTATCACTTCGACGTTGGGATC	1
GX	This Study	Others	GGGGGAGCCTTCAAAATACCCTGTATCTTCTCGACCCCCACGCC	6
GX	This Study	Others	AAAGGAGCCTTCAAAGTACCCTGTATCTTCGCGACCCCCACGCC	1
GX	This Study	Others	AGGGGAGCCTTCAAAGTACCCTGTATCTTCTTCCCGCCCGCATG	2
GX	This Study	Others	GAAGGTATTACGGTCGCTCCCCCCGCTACTTCGACGTTGGGATC	3
GX	This Study	Others	GAAGGTATTACGGTCGCTCCCCCCGCTACTTCGACGCTGGGATC	3
GX	This Study	Others	GAAGGTATTACGGTCGCTCCCCCCGCTACTTCGACCCCCACGCC	1
GX	This Study	Others	GAAGGTATTACGGTCGCTTAACGTGCTACCTTCCTGCCCACGCC	3
GX	This Study	Others	GAAGGTATTACGGTCGCTTCCTGTATCTTCTCGACCCCCACGCC	2
GX	This Study	Others	AGGGGAGCCTTCAAAGTACAACGTGCTACCTTCCTGCCCGCATG	3
GX	This Study	Others	GAAGATATTACGGTCGCTCCACCCGCTACTTCGACGTTGGGATC	9
GX	This Study	H10	AGGGGAGCCTTCAAAGTACCCCGTATCTTCTCGACCCCCACGCC	37
GX	This Study	Others	GGGGGAGCCTTCAAAGTACCATGTATCTTCTCGACCCCCACGCC	1
GX	This Study	Others	GGGGGAGCCTTCAAAGTACCCTGTATCTTCTCGACCCCCACGCC	12
GX	This Study	Others	GGGGGAGCCTTCAAAGTACCCTGTATCTTCTTCCCGCCCGCATG	23
GX	This Study	H9	AGGGGAGCCTTCAAAGTACCCTGTATCTTCTCGACCCCCACGCG	50
GX	This Study	Others	AGGAGAGCCTTCAAAATACCCTGTATCTTCGCGACCCCCACGCC	9
GX	This Study	Others	GAAGGTATTACGGTCGCTTACCCCGCTACTTCGACGCTGGGATC	8
GX	This Study	Others	GAAGGTATTACCGTCGCTCCCCCCGCTACTTCGACGCTGGGATC	2
GX	This Study	Others	GAAGATATTACGGTCGCTCCCTGTATCTTCTCGACCCCCACGCC	12
GX	This Study	Others	AAAGGAGCCTTCAAAGTACCCTGTATCTTCTCGACCCCCACGCC	22
GX	This Study	Others	AGGGGAGCCTTCAAAGTACCCTGCGCTACTTCGACGCCCACGCC	13
GX	This Study	Others	GGGGGAGCCTCCAAAGTACCCTGTATCTTCTCGACCCCCACGCC	2
GX	This Study	Others	AGGGGAGCCTTCAAAGTACACTGTATCTTCTCGACCCCCACGCC	3
GX	This Study	Others	GGAGATATTACGGTCGCTCCCCCCGCTACTTCGACGTTGGGATC	8
GX	This Study	Others	GGGGGTATCACGGTCGCTTAACGTGCTACCTTCCTGCCCGCATG	20
GX	This Study	Others	GAAGGTATTACGGTCGCTTACTGTATCTTCTCGACCCCCACGCC	16
GX	This Study	Others	GGGAGAGCCTTCAAAATACCCTGTATCTTCGCGACCCCCACGCC	8
GX	This Study	H12	GAAGATATTACGGTCGCTCCCCCCGCTACTTCGACCCCCACGCC	22
GX	This Study	Others	AGGGGAGCCTTCAAAGTACCCTGCGCTACTTCGACGCTGGCATC	1
GX	This Study	Others	AGGGGAGCCTTCAAAGTACCCCCTATCTTCTCGACCCCCACGCC	1
GX	This Study	Others	GAAGATATTACGGTCGCTCCCCCCGCTACTTCGACGTTGGGATG	1
GX	This Study	Others	GAAGATACTATCAACGTTCCCTGTATCTTCTCGACCCCCACGCC	1
GX	This Study	Others	AGGAGAGTTTTCGAAGCTCCCTGTATCTTCTCGACCCCCACGCC	1
GX	This Study	Others	GGGAGAGCCTTGAAAATACCCTGTACTTTCTCGACCCCCACGCC	1
GX	This Study	Others	AGGGAAGTCTTCAAAGTACCCTGTATCTTCTCGACGCCCGGATC	1
GX	This Study	Others	AGGGGAGCCTTCAAAGTACCCTGTATTTTCTCGACCCCCACGCC	1
GX	This Study	H13	AGGGGAGCCTTCAAAGTACCCTGCGCTACTTCGACGTTGGGATC	20
GX	This Study	Others	GGGGGTACCACGGTCGCTTAACGTGCTACCTTCCTGCCCGCATG	1
GX	This Study	Others	AGGAGAATCTTGGTAATACCCTGTATCTTCTCGACCCCCACATC	1
GX	This Study	Others	AGGGAAGCCTTCAAAGTACCCTGTATCTTCTCGACCCCCACGCC	1
GX	This Study	Others	AAAGGTACTACGGTAGCTCCCTGTACTTTCTCGACCCCCACATC	1
GX	This Study	Others	AAGGGAGCCTTCAAAGTACCCTGTATCTTCTCGACCCCCACGCC	1
GX	This Study	Others	GAAGATATTACGGTCGCTCACCCCGCTACTTCGACGTTGGGATC	1
GX	This Study	Others	AGGGGAGCCTTCAAAGTACCCTGTGCTACCTCGACGCCCACGCC	1
GX	This Study	Others	AGGGGAGCCTTCAAAGTACCCCCCGCTACTTCGACGCTGGGATC	11
GX	This Study	Others	AGGGGAGTCTTCAAAGTACCCTGTATCTTCGCGACCCCCACGCC	1
GX	This Study	Others	AGGGAAGCCTTCAAAGTACCCTGTATTTTCTCGACCCCCACATC	1
GX	This Study	Others	AGGGGAGCCTTCATAGTACCCTGTATCTTCTCGACCCCCACGCC	1
GX	This Study	Others	AGGAGAGTCTTCGAAATACCCTGTATCTTCTCGATCCCCACGCC	1
GX	This Study	Others	GGGGGAGCCTTCAAAGTACCCTGTATTTTCTCGACCCCCACGCC	1
GX	This Study	Others	GAAGATATTACGGTCGCTCCCCCCGCTACTTCGACGTTGGGGCC	1
GX	This Study	Others	GAAGGTATTACGGTCGCTTAACGTGCTACCTTCCTGTCCGCATG	2
GX	This Study	Others	AGGAGAGCCTTCAAAATACCCCCCGCTACTTCGACGCTGGGATC	6
GX	This Study	Others	AGGGGAGCCTTCAAAGCTCCCTGTATCTTCTCGACCCCCACGCC	1
GX	This Study	H14	GAAGGTATTACGGTCGCTTAACGTGCTACCTCGACGCCCGCATG	27
GX	This Study	Others	AGGAGAGCCTTCAAAATACCCTGTATCACTTCGACGTTGGGATC	2
GX	This Study	Others	GGGGGAGCCTCCAAAGTACCCCCCGCTACTTCGACGTTGGGATC	6
GX	This Study	Others	AGGGGAGCCTTCAAAGTACCCTGTATCTTCTCGACCCCCGGATC	1
GX	This Study	Others	AGGGGAGCCTTCAAAGTACCACGTGCTACCTTCCTGCCCGCATG	6
GX	This Study	Others	AGGGGAGCCTTGAAAGTACCCTGCGCTACTTCGACGCTGGGATC	1
GX	This Study	Others	AGGAGAGCCTTCAACGTACCCCCTATCTTCTCGACCCCCACGCC	1
GX	This Study	Others	GGGGATATTACGGTCGCTCCCCCCGCTACTTCGACGCTGGGATC	1
GX	This Study	Others	AGGGGAGCCTTCAAAGTACCCTGCGCTACTTCGACCCCCACGCC	1
GX	This Study	Others	AGGAGAGCCTTCAAAATTCCCTGTATCTTCTCGACCCCCACGCC	1
GX	This Study	Others	GAAGATATTACGGTCGTACCCTGTATCTTCTCGACCCCCACGCC	2
GX	This Study	Others	GGGGGAGCCTCCAAAGTACCCTGTATCTTCGCGACCCCCACGCC	1
GX	This Study	Others	AGGAGAGCCTTCAAAGTACCCTGTATCTTCGCGACCCCCACGCC	6
GX	This Study	Others	GAAGATATTACGGTCGCTCCCCCCGCTACTTCGACGTTGGCATC	8
GX	This Study	Others	AGGGGAGTTTTCAAAGTACCCTGTATCTTCGCGACCCCCACGCC	1
GX	This Study	Others	AGGGGTACCACGGTCGCTTCACGTGCTACCTTCCTGCCCGCATG	1
GX	This Study	Others	GAAGGTATTACGGTCGCTTAACGTGCCACCTTCCTGCCCGCATG	11
GX	This Study	Others	AGAGGTACCACGGTCGCTTCCTGTATCTTCTCGACCCCCACGCC	2
GX	This Study	Others	AGGAGAGCCTCCAAAGTACCCTGTATCTTCTCGACCCCCACGCC	1
GX	This Study	Others	AGGAGAGCCTTCAAAATACACTGTATCTTCTCGACCCCCACGCC	1
GX	This Study	Others	GAAGGTACCACGGTCGCTTAACGTGCTACCTTCCTGCCCGCATG	1
GX	This Study	Others	GAAGATATTACGGTCGCTCCCCCCGCTACTTCGACGCTGGCATC	9
GX	This Study	Others	AGGGGAGCCTTGAACGTACCCCCCGCTACTTCGACGCTGGGATC	3
GX	This Study	Others	AGGGGAGCCTTCAAAGTACCCCCCGCTACTTCGACGTTGGCATG	1
GX	This Study	Others	GAAGGTATTACGGTCGTACCCTGTATCTTCTCGACCCCCACGCC	1
GX	This Study	Others	AGGAGAGCCTTCAAAATACCCCGTATCTTCTCGACCCCCACGCC	5
GX	This Study	Others	AGGGGAGTCTTCAAAGTACCCTGTATCTTCTCGACCCCCACGCC	4
GX	This Study	Others	AGGGGAGCCTTCAAAGTACCCTGTATCTTCTCGACCCCCACGTC	13
GX	This Study	Others	AGGAGAGCCTTCAAAATACCCTGCGCTACTTCGACGTTGGGATC	2
GX	This Study	Others	AAAGATATTACGGTCGCTCCCCCCGCTACTTCGACGTTGGGATC	1
GX	This Study	Others	GGGGGAGCCTTCAAAGTACCCCCCGCTACTTCGACCCCCGCGCC	1
GX	This Study	Others	GAAGGTATTACGGTCGCTTAACGTGCTACCTTCCTGCCCGCGTG	1
GX	This Study	Others	AGGGGAGCCTTGAACGTACAACGTGCTACCTTCCTGCCCGCATG	2
GX	This Study	Others	GAAGGTATTACGGTCGCTCAACGTGCTACCTTCCTGCCCGCATG	3
GX	This Study	Others	GAAGATATTACGGTCGCTCCCCCCGCTACTTCGACCCTGGGATC	2
GX	This Study	Others	AGGAGAGCCTTCAAAATACCCTGCGCTACTTCGACGTTGGCATC	1
GX	This Study	Others	AGGGGAGCCTTCAAAGTACCCCGTATCACTTCGACGTTGGGATC	1
GX	This Study	Others	GAAGGTATTACGGTCGCTTAACGTGCTACCTTCCCCCCCACGCC	1
GX	This Study	Others	AAAGGTATTACGGTCGCTTAACGTGCTACCTTCCTGCCCGCATG	5
GX	This Study	Others	GAAGGTATTACGGTCGCTTAACGTATCTTCTCGACCCCCACGCC	1
GX	This Study	Others	AGGGGAGCCTTCAAAGTACCCTGTGCTACCTTCCTGCCCGCATG	1
GX	This Study	Others	GAAGATATTACGGTCGCTCCCCCCGCTACTTCGATGCTGGGATC	1
GX	This Study	Others	GAAGATATTACGGTCGCTCCCCCCGCTACTTCGACGTTGGCATG	1
GX	This Study	Others	GAAGGTATTACGGTCGCTTAACGCGCTACCTTCCTGCCCGCATG	1
GX	This Study	Others	GAAGATATTACGGTCGCTCCCCCTATCTTCGCGACCCCCACGCC	3
GX	This Study	Others	AGGGGAGCCTTCAAAGTACCCCGTATCTTCGCGACCCCCACGCC	1
GX	This Study	Others	AGGAGAGCCTTCAAAATACCCTGTATCTTCTCGACGTTGGGATC	1
GX	This Study	Others	AGGAGAGCCTTCAAAATACCCTGTATCTTCTTCCCGCCCGCATG	1
GX	This Study	Others	GAAGGTATTACGGTCGCTTCCCCCGCTACTTCGACGTTGGGATC	1
GX	This Study	Others	GAAGATATTACGGTCGCTCCCCCCGCTACTTCGACGCTGGCATG	1
GX	This Study	Others	AGGGGAGCCTTCAAAGTACCCTGTGCTTTCTTCCTGCCCGCATG	1
GX	This Study	Others	AGGGGAGCCTTCAAAGTACCCTGTATCACTTCGACGCTGGCATC	1
GX	This Study	Others	GAAGATATTACGGTCGCTCCCCCCGCTACTTCGACGCTGGGACC	1
GX	This Study	Others	GGGGGTATTACGGTCGCTCCCCCCGCTACTTCGACGTTGGGATC	1
GX	This Study	Others	GGGAGAGCCTTCAAAATACCCTGTATCTTCTCGACCCCCACGCG	1
GX	This Study	Others	GAAGGTATTACGGTCGCTTAACGTGCTACCTTCCTGCCCGCATC	1
GX	This Study	Others	GAAGATATTACGGTCGCTCCCCCCGCTACTTCGACGTCCACGCC	1
GX	This Study	Others	GGGAGAGCCTTCAAAATACCCTGCGCTACTTCGACGCCCACGCC	1
GX	This Study	Others	GGGAGAGCCTTCAAAATACCCCGTATCTTCTCGACCCCCACGCC	1
GX	This Study	Others	AGGGGAGCCTTCAAAGTACCCCCCGCTACTTCGACGTTGGGATC	4
GX	This Study	Others	AGGGGAGCCTTCAAAGTACCCTGTATCTTCGCGACCCCCACATG	1
GX	This Study	Others	GAAGGTATTACGGTCGCTTACCCCGCTACTTCGACGTTGGGATC	1
GX	This Study	Others	GAAGATATTACGGTCGCTCCACCTATCTTCTCGACCCCCACGCC	1
GX	This Study	Others	GAAGATATTACGGTCGCTCCCCCTATCTTCTCGACCCCCACGCG	1
GX	This Study	Others	AGGGGAGCCTTCAAAGTACCACGTATCTTCTCGACCCCCACGCC	1
GX	This Study	Others	GAAGGTATTACGGTCGCTTAACGTGCTACCTTCCTGCCCGCACG	2
GX	This Study	Others	AGGAGAGCCTTCAAAATACCCTGTATCTTCTCGACCCCCACGTC	2
GX	This Study	Others	GGGAGAGCCTTCAAAATACCCCCCGCTACTTCGACGTTGGGATC	1
GX	This Study	Others	GAAGGTATTACGGTCGCTTAACGTGCTACCTTCCTGCCCGGATG	1
GX	This Study	Others	GGGGGAGCCTTCAAAGTACCCTGTATCTTCTTCCCGCCCACGCC	1
GX	This Study	Others	GGGGGAGCCTTCGTAGCTCCCTGTATCTTCTCGACCCCCACGCC	1
GX	This Study	Others	AGGGGAGCCTTGAACGTACCCCCCGCTACTTCGACGTTGGGATC	1
GX	This Study	Others	AGGAGAGCCTTCAAAGTACCCTGCGCTACTTCGACGCTGGGATC	1
GX	This Study	Others	GAAGATATTACGGTCGCTCCCCCTATCTTCTCGACCCCCACGTC	1
GX	This Study	Others	AGGGGAGCCTTCAAAGTACCCTGCATCTTCTCGACCCCCACGCC	1
GX	This Study	Others	GAAGGAATCATCAAAGCTTCACGTGCTACCTTCCTGCCCGCGCG	2
GX	This Study	Others	GGAGGTATTTTGGTAGCTTAACGTATTTCCTTCCCCCCCACATC	2
GX	This Study	Others	GGGAGAGCCTTCAAAATACCCTGCGCTACTTCGACGCTGGCATC	1
GX	This Study	Others	GGGGGTATTACGGTCGCTCCCCCCGCTACTTCGACGCTGGGATC	1
GX	This Study	Others	AAAGGTATTACGGTCGCTTCCTGTATCTTCTCGACCCCCACGCC	1
GX	This Study	Others	AGGAGAGCCTTCAAAATACCCCCCGCTACTTCGACGTTGGGATC	1
GX	This Study	Others	AGGAGAGCCTTCAAAGTACCCTGCGCTACTTCGACGTTGGGATC	1
GX	This Study	Others	AGGGGAGCCTTCAAAGTACCCTGTATCTTCTCGACCCCCGCATC	1
GX	This Study	Others	AGGAGAGCCTTCAAAGTACCCTGTACCTTCTCGACCCCCACGCC	1
GX	This Study	Others	AGGGGAGCCTTCAAAGTACCCTGTATCTTCTCGACGCCCGCATG	1
GX	This Study	Others	GAAGATATTACGGTCGCTCCACCCGCTACTTCGACGCCCACGCC	1
GX	This Study	Others	AGGGGAGCCTTCAAAGTACCCTGTATCACTTCGACGCTGGGATC	3
GX	This Study	Others	GAAGGTATTACGGTCGCTTCACGTGCTACCTTCCTGCCCGCATG	1
GX	This Study	Others	GAAGGTATTTTCAAAGTACCCTGTATCTTCTCGACCCCCACGCC	1
GX	This Study	Others	GAAGATATTACGGTCGCTCCCCCCGCTACTTCGACGCTGGGGCC	1
GX	This Study	Others	AGGAGAGCCTTCAAAATACCCTGTATCTTCTCGACCCCCACGCG	2
GX	This Study	Others	AAAGATATTACGGTCGCTCCCTGTATCTTCTCGACCCCCACGCC	1
GX	This Study	Others	GAAGATATTACGGTCGCTCCCCCCGCTACTTCGACGTTGGCGCC	1
GX	This Study	Others	GAAGGTATTACGGTCGCTTACCCCGCTTTCTCGACCCCCACGCC	1
GX	This Study	Others	GAAGGTATTACGGTCGCTTAACGTGCTACCTTCCTGCCCGCGCC	1
GX	This Study	Others	AGGAGAGTCTTCAAAGTACCCTGTATCTTCTCGACCCCCACGCC	1
GX	This Study	Others	AGGAGAGTCTTCAAAATACCCTGTATCTTCTCGACCCCCACGCC	2
GX	This Study	Others	AGGGAAGCCTTCAAAGCTCCCTGTATTTTCTCGACCCCCACGCC	1
GX	This Study	Others	AGGAGAGCTTTCAAAATACCCTGTATCTTCTCGACCCCCACGCC	1
GX	This Study	Others	AGGGGAACCTTCAAAGTACCCTGTACCTTCTCGACCCCCACATG	1
GX	This Study	Others	GGGAGAGCCTTCAAAGTACCCTGTATCTTCTCGACCCCCACATC	1
GX	This Study	Others	GAGGATATTACGGTCGCTCCCCCCGCTACTTCGACGCTGGGATC	1
GX	This Study	Others	GAAGATATTTCGGTCGCTCCCCGTGTTACCTCGACGCCGGGATC	1
GX	This Study	Others	GGGAGAGCCTTGAAAATACCCTGTATTTTCTCGACCCCCACGCC	1
GX	This Study	Others	AGGGGAGCTTTCAAAGTACCCTGTGCTTTCTCGACCCCCACGCC	1
GX	This Study	Others	AGGGGAGCCTTGAAAGTACCCTGTATCTTCTCGACCCCCACGCC	1
GX	This Study	Others	AGGGGAGCCTTCAAAGTACCCTGTATCTTCGTCCTGCCCGCATG	1
GX	This Study	Others	GGGGGTATTACGGTCGCTTAACGTGCTACCTCGACCCCCACGCC	1
GZ	This Study	H3	AGGGGAGCCTTCAAAGTACCCTGTATCTTCGCGACCCCCACGCC	623
GZ	This Study	H1	AGGGGAGCCTTCAAAGTACCCTGTATCTTCTCGACCCCCACGCC	4732
GZ	This Study	H2	AGGAGAGCCTTCAAAATACCCTGTATCTTCTCGACCCCCACGCC	797
GZ	This Study	Others	GGGGGAGCCTTCAAAGTACCCTGTATCTTCTCGACCCCCACGCC	10
GZ	This Study	H4	GAAGGTATTACGGTCGCTTAACGTGCTACCTTCCTGCCCGCATG	556
GZ	This Study	H6	GAAGATATTACGGTCGCTCCCCCCGCTACTTCGACGCTGGGATC	165
GZ	This Study	H5	GAAGATATTACGGTCGCTCCCCCCGCTACTTCGACGTTGGGATC	498
GZ	This Study	Others	GAAGGTATTACGGTCGCTTACTGTATCTTCTCGACCCCCACGCC	11
GZ	This Study	H8	AGGAGAGCCTTCAAAGTACCCTGTATCTTCTCGACCCCCACGCC	183
GZ	This Study	Others	GGGGGAGCCTTCAAAGTACCCTGTATCTTCTTCCCGCCCGCATG	19
GZ	This Study	H7	GGGAGAGCCTTCAAAATACCCTGTATCTTCTCGACCCCCACGCC	158
GZ	This Study	Others	GGGGGAGCCTTCAAAGTACCCTGTGCTACCTTCCTGCCCGCATG	2
GZ	This Study	Others	GAAGGTATTACGGTCGCTTAACGTGCTACCTCGACCCCCACGCC	1
GZ	This Study	Others	AGGAGAGCCTTCAAAATACCCTGTATCTTCTCGACCCCCACACC	1
GZ	This Study	Others	AGGGGAGCCTTCAAAGTACCCTGTATCTTCTCGACCCCCACACC	1
GZ	This Study	Others	GAAGATATTACGGTCGCTCCCCCCGCTACTTCGACGCTCGGATC	1
GZ	This Study	Others	AGGGGAGCCTTCAAAATACCCTGTATCTTCTCGACCCCCACGCC	2
GZ	This Study	Others	AGGGGAGCCTTCAAAGCTTCCTGTATCTTCTCGACCCCCACGCC	1
GZ	This Study	Others	AGGGGAGCCTTCAAAGCTTCCTGTGTCTTCTCGACCCCCACGCC	1
GZ	This Study	Others	AGGGGAGCCTTCAAAGTACCCTGTATCTTCGCGACCCCCGCGCC	1
GZ	This Study	Others	AGAGGAGCCTTCAAAGTACCCTGTACTTTCGCGACCCCCACGCC	1
GZ	This Study	Others	AGGGGAGCTTTCAAAGTACCCTGTATCTTCTCGACCCCCACGCC	3
GZ	This Study	H9	AGGGGAGCCTTCAAAGTACCCTGTATCTTCTCGACCCCCACGCG	41
GZ	This Study	H11	GAAGATATTACGGTCGCTCCCCCTATCTTCTCGACCCCCACGCC	32
GZ	This Study	Others	AGGAGAGCCTTCAAAATACCCTGCGCTACTTCGACGTTGGGATC	5
GZ	This Study	Others	GAAGGTATTACGGTCGCTTAACGTGCTACCTTCCTGCCCGCATC	4
GZ	This Study	Others	AGGGGAGCCTTCAAAGTACCCTGTATCTTCGCGACCCCCACGTC	1
GZ	This Study	Others	GGGAGAGCCTTCAAAATACCACGTGCTACCTTCCTGCCCACGCC	1
GZ	This Study	Others	AGGGGAGCCTTCAAAGTACCCTGCGCTACTTCGACGCCCACGCC	8
GZ	This Study	Others	GAAGATATTACGGTCGCTCCCCCCGCTACTTCGACGTTGGCATC	7
GZ	This Study	Others	GAAGGTATTACGGTCGCTTAACGTGCCACCTTCCTGCCCGCATG	2
GZ	This Study	Others	GGGAGAGCCTTCAAAATACCCCCCGCTACTTCGACGCTGGGATC	3
GZ	This Study	Others	GAAGATATTACGGTCGCTCCACGTGCTACCTTCCTGCCCGCATG	2
GZ	This Study	Others	AGGGGAGCCTTCAAAGTACCCTGCGCTTTCTCGACCCCCACGCC	2
GZ	This Study	Others	GAAGATATTACGGTCGCTCCCCCTATCACTTCGACGTTGGGATC	1
GZ	This Study	Others	AGGAGAGCCTTCAAAATACCCCCCGCTACTTCGACGCTGGGATC	2
GZ	This Study	H10	AGGGGAGCCTTCAAAGTACCCCGTATCTTCTCGACCCCCACGCC	12
GZ	This Study	H13	AGGGGAGCCTTCAAAGTACCCTGCGCTACTTCGACGTTGGGATC	14
GZ	This Study	Others	AGGGGAGCCTTCAAAGTACCCTGTATCTTCTCGACCCCCACGTC	8
GZ	This Study	Others	GAAGATATTACGGTCGCTCCCCCTATCTTCGCGACCCCCACGCC	2
GZ	This Study	Others	GAAGGTATTACGGTCGCTTAACGTGCTACCTTCCTGCCCGCGTG	1
GZ	This Study	Others	GAAGATATTACGGTCGCTCCACCCGCTACTTCGACGTTGGGATC	17
GZ	This Study	Others	GAAGATATTACGGTCGCTCCCTGTATCTTCTCGACCCCCACGCC	13
GZ	This Study	Others	GGGGGAGCCTCCAAAGTACCCTGTATCTTCTCGACCCCCACGCC	3
GZ	This Study	Others	GGGGGAGCCTCCAAAGTACCCCCCGCTACTTCGACGTTGGGATC	19
GZ	This Study	Others	GAAGGTATTACGGTCGCTTAACGTGCTACCTTCCTGCCCGGATG	1
GZ	This Study	Others	AGGGGAGCCTTCAAAGTACCCTGTATCTTCTCGACCCCGGGATC	1
GZ	This Study	Others	AGGGGAGCCTTCAAAGTACCCTGTATCTTCTCGACCCTCACGCC	2
GZ	This Study	Others	GGAGATATTACGGTCGCTCCCCCCGCTACTTCGACGTTGGGATC	2
GZ	This Study	Others	AGGGGAGCCTTCAAAGTACCCTGTATCTTCTCGACCCTGGGATC	2
GZ	This Study	Others	GGGGGTATCACGGTCGCTTAACGTGCTACCTTCCTGCCCGCATG	1
GZ	This Study	H12	GAAGATATTACGGTCGCTCCCCCCGCTACTTCGACCCCCACGCC	7
GZ	This Study	Others	AAAGGAGCCTTCAAAGTACCCTGTATCTTCTCGACCCCCACGCC	4
GZ	This Study	Others	GAAGGAGCCTTCAAAGTACCCTGTATCTTCTCGACCCCCACGCC	1
GZ	This Study	Others	AGGGATATTACGGTCGCTCCCCCCGCTACTTCGACGCTGGGATC	1
GZ	This Study	Others	GAAGGTATTACGGTCGCTTAACGTGCTTTCTCGACCCCCACGCC	2
GZ	This Study	Others	AGGAGAGCCTTCAAAATACCCTGTATCACCTTCCTGCCCGCATG	2
GZ	This Study	Others	AGGGGAGCCTTCAAAGTACCCTGCGCTACTTCGACGTTGGCATG	1
GZ	This Study	Others	AAAGATATTACGGTCGCTCCCCCCGCTACTTCGACGTTGGGATC	1
GZ	This Study	Others	AGGGGAGCCTTCAAAGTACCCCCCGCTACTTCGACGCTGGGATC	2
GZ	This Study	Others	AGGGGAGCCTTCAAAGTACCCTGCGCTACTTCGACGCTGGGATC	14
GZ	This Study	Others	GAAGATATTACGGTCGCTCCCCCCGCTACTTCGACGCTGGGGTC	1
GZ	This Study	Others	AGGAGAGCCTTCAAAGTACCCTGTATCTTCGCGACCCCCACGCC	8
GZ	This Study	Others	AGGGGAGCCTTCAAAGTACCCTGTATCTTCTCGACCCCCACATC	2
GZ	This Study	Others	AAAGATATTACGGTCGCTCCCCCCGCTACTTCGACGCTGGGATC	1
GZ	This Study	Others	GAAGATATTACGGTCGCTCCCCCCGCTTTCTCGACCCCCACGCC	9
GZ	This Study	Others	AGGGGAGCCTTCAAAGTACCCTGTATCACTTCGACGTTGGGATC	5
GZ	This Study	Others	AGGGGAGCCTTGAACGTACCCTGTATCTTCTCGACCCCCACGCC	1
GZ	This Study	Others	AGGAGAGCCTTCAAAATACCCTGTATCTTCGCGACCCCCACGCC	6
GZ	This Study	Others	AGGAGAGCCTTCAAAATACCCTGCGCTACTTCGACGCTGGGATC	2
GZ	This Study	Others	GAAGGTATTACGGTCGCTTAACGTGCTACCTTCCTGCCCGCACG	2
GZ	This Study	Others	GGGGGTATTACGGTCGCTTAACGTGCTACCTTCCTGCCCGCATG	12
GZ	This Study	H14	GAAGGTATTACGGTCGCTTAACGTGCTACCTCGACGCCCGCATG	9
GZ	This Study	Others	AGGGGAGCCTTCAAAGTACCCTGTATCTTCTCGACCCCGACGCC	7
GZ	This Study	Others	AGAGGTACCACGGTCGCTTCCTGTATCTTCTCGACCCCCACGCC	1
GZ	This Study	Others	AGGGGAGCCTTCAAAGTACCCTGCGCTACTTCGACCCCCGCGTC	1
GZ	This Study	Others	GGGGGAGCCTTCAAAGTACCCCCTATCTTCTCGACCCCCACGCC	1
GZ	This Study	Others	GAAGATATTACGGTCGCTCCCCCCGCTACTTCGACGTTGGGGCC	2
GZ	This Study	Others	GAAGATATTACGGTCGCTCCCCCCGCTACTTCGACGTTGGCATG	1
GZ	This Study	Others	GAAGGTATTACGGTCGCTTCCTGTATCTTCTCGACCCCCACGCC	2
GZ	This Study	Others	AGGGGAGCCTTCAAAGTACAACGTGCTACCTTCCTGCCCGCATG	3
GZ	This Study	Others	GGGAGAGCCTCCAAAATACCCTGTATCTTCTCGACCCCCACGCC	3
GZ	This Study	Others	GGGGGAGCCTTCAAAGTACCCTGTGCTATCGCGACCCCCACGCC	1
GZ	This Study	Others	GAAGATATTACGGTCGCTCCCCGCGCTACTTCGACGTTGGGATC	3
GZ	This Study	Others	AGGGGAGCCTTCAAAGTACCCTGTATCTTCTCGACCCCCGGATC	2
GZ	This Study	Others	GAAGGTATTACGGTCGCTTCCTGTATCTTCGCGACCCCCACGCC	1
GZ	This Study	Others	AGGGGAGCCTTCAAAGTACCACGTGCTACCTTCCTGCCCGCATG	4
GZ	This Study	Others	AGGGGAGCCTTCAAAGTACCCTGTATCTTCTCGACCCCCGCATG	1
GZ	This Study	Others	GAAGGTATTACGGTCGCTTAACGTGCTACCTTCCTGCCCACGCC	2
GZ	This Study	Others	GAAGGTATTACGGTCGCTTAACGTATCTTCTCGACCCCCACGCC	2
GZ	This Study	Others	AGGGGAGCCTTCAAAGTACCCTGTGCTACCTTCCTGCCCGCATG	2
GZ	This Study	Others	AGGAGAGCCTTCAAAATACCCTGTATCACTTCGACGCTGGGATC	1
GZ	This Study	Others	AGGAGAGCCTTCAAAATACCCTGTATCACTTCGACGTTGGGATC	1
GZ	This Study	Others	GAAGATATTACGGTCGCTCCCCCCGCTACTTCGACGCTGGGACC	2
GZ	This Study	Others	GAAGATATTACGGTCGCTCCCCCCGCTTTCGCGACCCCCACGCC	1
GZ	This Study	Others	AGGGGAGCCTTCAAAGTACCCTGTATCACTTCGACGCTGGGATC	3
GZ	This Study	Others	AGGGGAGCCTTCAAAGTACCCCCCGCTACTTCGACGTTGGGATC	1
GZ	This Study	Others	AGGAGAGCCTTCAAAATACCCTGTATCTTCTCGACCCCCACGCG	4
GZ	This Study	Others	GAAGGTATTACGGTCGCTTACCCCGCTACTTCGACGCTGGGATC	2
GZ	This Study	Others	AGGGGAGCCTTGAACGTACCCCCTATCTTCTCGACCCCCACGCC	1
GZ	This Study	Others	AAAGGTATTACGGTCGCTTAACGTGCTACCTTCCTGCCCGCATG	3
GZ	This Study	Others	GGGGATATTACGGTCGCTCCCCCCGCTACTTCGACGCTGGGATC	4
GZ	This Study	Others	GAAGATATTACGGTCGCTCCCCCCGCTACTTCGACGCTGGCATC	1
GZ	This Study	Others	GAAGATATCACGGTAGCTCCCTCCGCTACTTCGACGCTGGGATC	1
GZ	This Study	Others	GAAGGTATTACGGTCGCTCCCCCCGCTTCCTCGACCCTCAGGCC	1
GZ	This Study	Others	GGGGGAGCCTCCAAAGTACCCCCCGCTACTTCGACGCTGGCGCC	1
GZ	This Study	Others	GAAGATATTACGAACGCTCCCCCCGCTACTTCGACGTTGGGATC	2
GZ	This Study	Others	GAAGGTATTACGGTCGCTTCACGTGCTACCTTCCTGCCCGCATG	1
GZ	This Study	Others	GAAGATATTACGGTCGCTCCCCCCGCTACTTCGACGTTGACGCC	2
GZ	This Study	Others	GGGAGAGCCTTCAAAATACCACGTGCTACCTTCCTGCCCGCATG	1
GZ	This Study	Others	GAAGATATTACGGTCGCTCCCCCCGCTACTTCGACGCCGACGCC	1
GZ	This Study	Others	GAAGATATTACGGTCGCTCCCCGTGCTACCTTCCTGCCCGCATG	1
GZ	This Study	Others	GAAGGTATTACGGTCGCTTAACCCGCTACTTCGACGTTGGGATC	1
GZ	This Study	Others	GAAGATATTACGGTCGCTCCCCCCGCTACTTCCACGCTGGGATC	1
GZ	This Study	Others	GAAGGAGCCTTCAAAGTACCCTGTATCTTCGCGACCCCCACGCC	1
GZ	This Study	Others	AGGGGAGCCTTCAAAGTACCCTGTATCTTCTTCCTGCCCGCATG	1
GZ	This Study	Others	GAAGGTATTACGGTCGCTTAACGTGCTACCGCGACCCCCACGCC	1
GZ	This Study	Others	AGGGGAGCCTTCATAGTACCCTGTATCTTCTCGACCCCCACGCC	1
GZ	This Study	Others	AGGGGAGCCTTCAAAGTACCCTGTACTTTCTCGACCCCCACGCC	1
GZ	This Study	Others	GGGAGAGCCTTCAAAGTACCCTGTATCTTCTCGACCCCCACGCC	1
GZ	This Study	Others	GAAGATATTACGGTCGCTCCACCTATCTTCTCGACCCCCACGCC	2
GZ	This Study	Others	AGGAGAGCCTTCAAAATACCCTGCGCTACTTCGACCCCCACGCC	1
GZ	This Study	Others	AGGAGAGTCTTCAAAATACCCTGTATCTTCTCGACCCCCACGCC	1
GZ	This Study	Others	AGGAGAGTCTTCAAAGTACCCTGTATCTTCGCGACCCCCACGCC	1
GZ	This Study	Others	AGGGGAGTCTTCAAAGTACCCTGTATCTTCTCGACCCCCACGCC	1
GZ	This Study	Others	GGGGGAGCCTTCAAAGTACCCTGTATCTTCGCGACCCCCACGCC	1
GZ	This Study	Others	GGGAGAGCCTTCAAAATACCCTGTATCTTCGCGACCCCCACGCC	1
GZ	This Study	Others	AGGGGAGCCTTCAAAGTACCCTGCGCTACTTCGACCCCCACGCC	1
GZ	This Study	Others	GAAGATATTACGGTCGCTCCCCGTATCTTCTCGACCCCCGGATC	1
GZ	This Study	Others	GGGGATATTACGGTCGCTCCCCCCGCTACTTCGACGTTGGGATC	1
GZ	This Study	Others	AGGGGAGCCTTCAAAGTATCCTGTATCTTCTCGACCCCCACGCC	2
HN	This Study	H1	AGGGGAGCCTTCAAAGTACCCTGTATCTTCTCGACCCCCACGCC	2738
HN	This Study	Others	GAAGGTATTACGGTCGCTCCCCCCGCTACTTCGACGCTGGGATC	3
HN	This Study	H4	GAAGGTATTACGGTCGCTTAACGTGCTACCTTCCTGCCCGCATG	429
HN	This Study	Others	AGGGGAGCCTTCAAAATACCCTGTATCTTCTCGACCCCCACGCC	10
HN	This Study	H3	AGGGGAGCCTTCAAAGTACCCTGTATCTTCGCGACCCCCACGCC	485
HN	This Study	Others	GGGGGAGCCTTCAACGTACCCCCTATCTTCTCGACCCCCACGCC	3
HN	This Study	H13	AGGGGAGCCTTCAAAGTACCCTGCGCTACTTCGACGTTGGGATC	7
HN	This Study	Others	GAAGGTATTACGGTCGCTCCCCCCGCTACTTCGACGTTGGGATC	7
HN	This Study	Others	GAAGGTATTACGGTCGCTTAACGTATCACCTTCCTGCCCGCATG	3
HN	This Study	Others	AGGGGAGCCTTCAAAGTACCCTGTGCTTTCGCGACCCCCACGCC	1
HN	This Study	Others	GAAGGTATTACGGTCGCTCCCCCCGCTACTTCGACGCCCACGCC	1
HN	This Study	Others	GGGGGAGCCTTCAAAATACCCTGTATCTTCTCGACCCCCACGCC	2
HN	This Study	Others	GGGGGAGCCTTCAACGTACCCCCCGCTACTTCGACGTTGGGATC	6
HN	This Study	Others	GAAGGTATTACGGTCGCTCCCCCCGCTACTTCGACCCCCACGCC	1
HN	This Study	Others	AGGGGAGCCTTCAAAGTACCCTGTATCTTCGCGACGTTGGGATC	2
HN	This Study	Others	GGGGGAGCCTTCAAAGTACCCTGTATCTTCTCGACCCCCACGCC	12
HN	This Study	H8	AGGAGAGCCTTCAAAGTACCCTGTATCTTCTCGACCCCCACGCC	176
HN	This Study	H5	GAAGATATTACGGTCGCTCCCCCCGCTACTTCGACGTTGGGATC	248
HN	This Study	H2	AGGAGAGCCTTCAAAATACCCTGTATCTTCTCGACCCCCACGCC	595
HN	This Study	H10	AGGGGAGCCTTCAAAGTACCCCGTATCTTCTCGACCCCCACGCC	24
HN	This Study	H6	GAAGATATTACGGTCGCTCCCCCCGCTACTTCGACGCTGGGATC	237
HN	This Study	Others	AGGAGAGCCTTCAAAATACCCTGCATCTTCGCGACCCCCACGCC	1
HN	This Study	Others	AGGGGAGCCTTCAAAGTACCACGTGCTACCTTCCTGCCCGCATG	3
HN	This Study	H7	GGGAGAGCCTTCAAAATACCCTGTATCTTCTCGACCCCCACGCC	95
HN	This Study	Others	AGGGGAGCTTTCAAAGTACCCTGTATCTTCTCGACCCCCACGCC	2
HN	This Study	Others	AGGAGAGCCTTCAAAATACCCTGTATCTTCGCGACCCCCACGCC	11
HN	This Study	Others	AGGGGAGCCTTCAAAGTACCCTGTATCATCTCGACCCCCACGCC	1
HN	This Study	Others	AGGGGAGCCTTGAACGTACAACGTGCTACCTTCCTGCCCGCATG	7
HN	This Study	Others	GGGAGAGTCTTGAAAATACCACGTATCTTCTCGACCCCCACGCC	1
HN	This Study	Others	GAAGGTATTACGGTCGCTTAACGTGCTACCTTCCTGCCCGCACG	4
HN	This Study	Others	GAAGATATTACGAACGCTCCCCCCGCTACCTTCCTGCCCGCATC	1
HN	This Study	Others	AGGGGAGCCTTCAAAGTACCCTGTATCTTCTCGACCCCCACATC	1
HN	This Study	Others	AGGAGAGCCTTCAAAGTACCCCGTATCTTCTCGACCCCCACGCC	1
HN	This Study	Others	GAAGATATTACGGTCGCTCCCTGTATCTTCTCGACCCCCACGCC	14
HN	This Study	Others	AGGAGAGCCTTCAAAATACCCTGTATCTTCTCGATCCCCACGCC	2
HN	This Study	Others	GAAGATATTACGGTCGCTCCCCCCGCTTTCTCGACCCCCACGCC	11
HN	This Study	Others	AGGGGAGCCTTCAAAGTACCCTGTATCACTTCGACGCTGGGATC	1
HN	This Study	Others	AAAGGAGCCTTCAAAGTACCCTGTATCTTCTCGACCCCCACGCC	10
HN	This Study	Others	AGGGGAGCCTTCAAAGTACCCTGTATCACTTCGACCCCCACGCC	1
HN	This Study	Others	AGGGGAGCCTTCAAAGTACCCTGCGCTTTCGCGACGCCCACGCC	1
HN	This Study	H11	GAAGATATTACGGTCGCTCCCCCTATCTTCTCGACCCCCACGCC	22
HN	This Study	Others	AGGGGAGCCTTCAAAGTACCCTGCGCTACTTCGACGCTGGGATC	9
HN	This Study	H9	AGGGGAGCCTTCAAAGTACCCTGTATCTTCTCGACCCCCACGCG	10
HN	This Study	Others	GAAGGTATTACGGTCGCTTACTGTATCTTCTCGACCCCCACGCC	9
HN	This Study	Others	AAAGGTATTACGGTCGCTTAACGTGCTACCTTCCTGCCCGCATG	1
HN	This Study	Others	AGGAGAGCCTTCAAAATACCCTGCGCTACTTCGACGCTGGGATC	4
HN	This Study	H12	GAAGATATTACGGTCGCTCCCCCCGCTACTTCGACCCCCACGCC	35
HN	This Study	Others	GAAGGTATTACGGTCGCTTAACGTGCTACCTTCCTGCCCACGCC	8
HN	This Study	Others	GAAGGTATTACGGTCGCTTACCCCGCTACTTCGACGCTGGGATC	1
HN	This Study	Others	AGGGGAGCCTTCAAAGTACCCTGTATCTTCTCGACCCCCACGTC	12
HN	This Study	Others	GAAGATATTACGGTCGCTCCCCCCGCTACTTCGACGTCCACGCC	1
HN	This Study	Others	AGGGGAGCCTTGAACGTACAACGTGCTACCTTCCTGCTGGGATC	1
HN	This Study	Others	GAAGATATTACGGTCGCTCCCCCCGCTACTTCGACGCCCGCATG	1
HN	This Study	Others	GGGGGAGCCTTCAAAGTACCCTGTATCTTCTTCCCGCCCGCATG	13
HN	This Study	Others	AGGGGAGCCTTCAAAGTACCCTGCGCTACTTCGACGCCCACGCC	5
HN	This Study	Others	GAAGGTATTACGGTCGCTTAACGTGCTACCTTCCCCCCCACGCC	1
HN	This Study	Others	GAAGATATTACGGTCGCTCCCCCCGCTACTTCCACGCTGGGATC	1
HN	This Study	Others	AGGGGAGCCTTCAAAGTACCCTGCGCTTTCGCGACCCCCACGCC	1
HN	This Study	Others	GAAGATATTACGGTCGCTCCCCCTATCACTTCGACCCCCACGCC	1
HN	This Study	Others	GAAGATATTACGGTCGCTCCACGTGCTACCTTCCTGCCCGCATG	3
HN	This Study	Others	AGGAGAGCCTTCAAAATACCCTGCGCTACTTCGACGTTGGGATC	7
HN	This Study	Others	AGGAGAGCCTTCAAAATACCCCGTATCTTCTCGACCCCCACGCC	2
HN	This Study	Others	AGGAGAGCCTTCAAAATACAACGTGCTACCTTCCTGCCCGCATG	2
HN	This Study	Others	GAAGGTATTACGGTCGCTTCCTGTATCTTCTCGACCCCCACGCC	2
HN	This Study	Others	AGGAGAGCCTTCAAAGTACCCTGTATCTTCGCGACCCCCACGCC	1
HN	This Study	Others	GGAGATATTACGGTCGCTCCCCCCGCTACTTCGACGTTGGGATC	3
HN	This Study	Others	GGGAGAGCCTTCAAAATACCCTGCGCTACTTCGACGTTGGGATC	1
HN	This Study	H14	GAAGGTATTACGGTCGCTTAACGTGCTACCTCGACGCCCGCATG	13
HN	This Study	Others	GAAGATATTACGGTCGCTCCCCCCGCTACTTCGACGCCCACGCC	2
HN	This Study	Others	AGGGGAGCCTTCAAAGTACCCTGCGCTTTCTCGACCCCCACGCC	3
HN	This Study	Others	GAAGATATTACGGTCGCTCCCCCTATCTTCGCGACCCCCACGCC	2
HN	This Study	Others	GAAGGTATTACGGTCGCTCAACGTGCTACCTTCCTGCCCGCATG	1
HN	This Study	Others	GAAGGTATTACGGTCGCTTAACGTGCTACCTTCCTGTCCGCATG	3
HN	This Study	Others	AGGGGAGCCTTCAAAGTACCCTGTATCACTTCGACGTTGGGATC	12
HN	This Study	Others	AGGGGAGCCTTCAAAGTACCCCCCGCTACTTCGACGCTGGGATC	3
HN	This Study	Others	GAAGATATTACGGTCGCTCCCTGTATCTTCGCGACCCCCACGCC	1
HN	This Study	Others	GAAGGTATTACGGTCGCTTAACGTGCCACCTTCCTGCCCGCATG	2
HN	This Study	Others	GAAGATATTACGGTCGCTCCCCCCGCTTTCGCGACCCCCACGCC	5
HN	This Study	Others	AGGGAAGCCTCGGTCGCTCCCCCTATCTTCTCGACCCCCACGCC	1
HN	This Study	Others	GAAGATATTACGGTCGCTCCCCCCGCTACTTCGACGTTGGCATC	5
HN	This Study	Others	AGGAGAGCCTTCAAAATACCCTGCGCTACTTCGACCCCCACGCC	1
HN	This Study	Others	AGGAGAGCCTTCAAAATACCCCCCGCTACTTCGACGTTGGGATC	3
HN	This Study	Others	AGGGGAGCCTTCAAAGTACCCCCCGCTACTTCGACGTTGGGATC	3
HN	This Study	Others	GAAGATATTACGGTCGCTCCCCCCGCTACTTCGACGCTGGCATC	5
HN	This Study	Others	GGGGGTATTACGGTCGCTTAACGTGCTACCTTCCTGCCCGCATG	5
HN	This Study	Others	AGGAGAGCCTTCAAAATACCCTGTATCACCTTCCTGCCCGCGCC	1
HN	This Study	Others	GAAGGTATTACGGTCGCTTAACGTGCTTTCTCGACCCCCACGCC	2
HN	This Study	Others	AGGAGAGCCTTCAAAGTACCCTGTATCTTCTCGACCCCCACGCG	1
HN	This Study	Others	GAAGGTATTACGGTCGCTTACTGTATCTTCGCGACCCCCACGCC	1
HN	This Study	Others	GGGGGAGCCTCCAAAGTACCCCCTATCTTCTCGACCCCCACGCC	1
HN	This Study	Others	GAAGATATTACGGTCGCTCCCCCCGCTTTCTTCCCGCCCGCATG	1
HN	This Study	Others	GGGGGAGCCTTCAAAGTACCCTGTATCACTTCGACGCTGGGATC	1
HN	This Study	Others	GGGGGAGCCTTCAAAGTACCCCCCGCTACTTCGACGTTGGGATC	1
HN	This Study	Others	GAAGATATTACGGTCGCTCCACCCGCTACTTCGACGTTGGGATC	1
HN	This Study	Others	GAAGATATTACGGTCGTACCCTGTATCTTCTCGACCCCCACGCC	1
HN	This Study	Others	GAAGATATTACGGTCGCTCCACCCGCTACTTCGACGCCCACGCC	1
HN	This Study	Others	GAAGATATTACGGTCGCTCCCCCCGCTACTTCGACGTTGGGACC	2
HN	This Study	Others	AGGGGAGCCTTCAAAGTACCCTGTATCTTCTCGACGCCGACGCC	1
HN	This Study	Others	GAAGGTATTACGGTCGCTTACTGTGCTACCTTCCTCCCCACGCC	1
HN	This Study	Others	GAAGATATTACGGTCGCTCCCCCTATCACTTCGACGCTGGGATC	2
HN	This Study	Others	AGGAGAGCCTTCAAAATACCCTGTATCTTCTCGACCCCCACGCG	1
HN	This Study	Others	GAAGGTATTACGGTCGCTTAACGTGCTACCTTCCTCCCCACGCC	1
HN	This Study	Others	AGGAGAGCCTTCAAAATACCCCCCGCTACTTCGACGCTGGGATC	1
HN	This Study	Others	GAAGATATTACGGTCGCTCCCCGCGCTACTTCGACGTTGGGATC	2
HN	This Study	Others	AGGGGAGCCTTCAAAGTACCATGTATCTTCTCGACCCCCACGCC	1
HN	This Study	Others	GAAGATATTACGGTCGCTCCCTGCGCTACTTCGACGTTGGGATC	1
HN	This Study	Others	AGGGGAGCCTTCAAAGTACCCTGTATCTTCTTCCCGCCCGCATG	2
HN	This Study	Others	GGGGGAGCCTTCAAAGTACCCTGTATCTTCGCGACCCCCACGCC	1
HN	This Study	Others	AGGGGAGCCTTCAAAGTACCCCGTACCTTCTCGACCCCCACGCC	1
HN	This Study	Others	GAAGATATTACGGTCGCTCCCCCCGCTACTTCGACCCTGGGATC	1
HN	This Study	Others	AGGGGAGCCTTGAACGTACCCCCCGCTACTTCGACGCTGGGATC	2
HN	This Study	Others	AGGGGAGCCTTCAAAGTACCCCCTATCTTCTCGACCCCCACGCC	1
HN	This Study	Others	GGGAGAGCCTTCAAAATACCCTGTATCACTTCGACGCTGGCATC	1
HN	This Study	Others	AGGGGAGCCTTCAAAGTACCCTGTGCTACCTTCCTGCCCGCATG	2
HN	This Study	Others	GAAGGTATTACGGTCGCTTAACGTATCTTCTCGACCCCCACGCC	2
HN	This Study	Others	AGGAGAGCCTTCAAAATACCCTGTATCTTCTCGACCCCCACGTC	1
HN	This Study	Others	AGGGGAGCCTTCAAAGTACCCTGTACCTTCTCGACCCCCACGCC	1
HN	This Study	Others	AGGAGAGCCTTCAAAATACCCTGTATCACTTCGACGCTGGGATC	1
HN	This Study	Others	GAAGATATTACGAACGCTCCCCCTATCTTCTCGACCCCCACGCC	1
HN	This Study	Others	AGGGGAGCCTTCAAAGTACCCTGTGCTTTCTCGACCCCCACGCC	1
HN	This Study	Others	AGGGGAGCCTTCAAAGTACCCTGTATCACCTTCCTGCCCGCATG	1
HN	This Study	Others	GGGGGAGCCTCCAAAGTACCCCCCGCTACTTCGACGTTGGGATC	1
HN	This Study	Others	AGGAGAGCCTTCAAAATACCCTGTATCACTTCGACGTTGGGATC	1
HN	This Study	Others	GGGAGAGCCTTCAAAATACCCTGTATCTTCGCGACCCCCACGCC	1
HN	This Study	Others	AGGAGAGCCTTCAAAATTCCCTGTATCTTCTCGACCCCCACGCC	1
HN	This Study	Others	GAAGGTATTACGGTCGTATAACGTGCTACCTTCCTGCCCGCATG	1
YN	This Study	H1	AGGGGAGCCTTCAAAGTACCCTGTATCTTCTCGACCCCCACGCC	3936
YN	This Study	Others	GGGGGAGCCTTCAAAGTACCCTGTATCTTCTCGACCCCCACGCC	12
YN	This Study	Others	AGGGGAGCCTTCAAAATACCCTGTATCTTCTCGACCCCCACGCC	15
YN	This Study	Others	AGGGGAGCCTTCAAAGTACCCCCCGCTACTTCGACGTTGGGATC	8
YN	This Study	Others	GAAGGTATTACGGTCGCTCCCCCCGCTACTTCGACGTTGACGCC	1
YN	This Study	Others	GAAGGTATTACGGTCGCTTAACGTGCTACCTTCCTGTCCGCATG	20
YN	This Study	H9	AGGGGAGCCTTCAAAGTACCCTGTATCTTCTCGACCCCCACGCG	63
YN	This Study	Others	GGGGGAGCCTCCAAAGTACCCTGTATCTTCTCGACCCCCACGCC	5
YN	This Study	Others	GAAGGTATTACGGTCGCTTAACGTGCCACCTTCCTGCCCGCATG	2
YN	This Study	Others	GGGGGAGCCTTCAAAATACCCTGTATCTTCTCGACCCCCACGCC	2
YN	This Study	H4	GAAGGTATTACGGTCGCTTAACGTGCTACCTTCCTGCCCGCATG	594
YN	This Study	Others	GAAGGTATTACGGTCGCTCCCCCCGCTACTTCGACGTTGGGATC	7
YN	This Study	Others	GAAGGTATTACGGTCGCTCCCCCCGCTACTTCGACGCTGGGATC	4
YN	This Study	H3	AGGGGAGCCTTCAAAGTACCCTGTATCTTCGCGACCCCCACGCC	573
YN	This Study	Others	AGGGGAGCCTTCAAAATACCCTGTATCTTCGCGACCCCCACGCC	1
YN	This Study	Others	GAAGGTATTACGGTCGCTCCCCCTATCTTCTCGACCCCCACGCC	2
YN	This Study	H13	AGGGGAGCCTTCAAAGTACCCTGCGCTACTTCGACGTTGGGATC	25
YN	This Study	Others	AGGGGAGCCTTCAAAGTACCCTGCGCTACTTCGACGCTGGGATC	17
YN	This Study	Others	GAAGGTATTACGGTCGCTTAACGTGCTACCTCGACGTTGGGATC	1
YN	This Study	Others	GAAGGTATTACGGTCGCTCCCCCCGCTACTTTCCTGCCCGCATG	1
YN	This Study	H5	GAAGATATTACGGTCGCTCCCCCCGCTACTTCGACGTTGGGATC	649
YN	This Study	H7	GGGAGAGCCTTCAAAATACCCTGTATCTTCTCGACCCCCACGCC	222
YN	This Study	H6	GAAGATATTACGGTCGCTCCCCCCGCTACTTCGACGCTGGGATC	264
YN	This Study	H2	AGGAGAGCCTTCAAAATACCCTGTATCTTCTCGACCCCCACGCC	860
YN	This Study	Others	AGGAGAGCCTTCAAAATACCCTGTATCTTCGCGACCCCCACGCC	19
YN	This Study	Others	GAAGATATTACGGTCGCTCCCTGTATCTTCTCGACCCCCACGCC	20
YN	This Study	Others	GAAGATATTACGGTCGCTCCCCCCGCTACTTCGACGCTGGCATC	4
YN	This Study	Others	AGGAGAGCCTTCAAAATACCCCCCGCTACTTCGACGTTGGGATC	1
YN	This Study	H8	AGGAGAGCCTTCAAAGTACCCTGTATCTTCTCGACCCCCACGCC	123
YN	This Study	H11	GAAGATATTACGGTCGCTCCCCCTATCTTCTCGACCCCCACGCC	38
YN	This Study	Others	AGGGGAGCCTTCAAAGTACCACGTGCTACCTTCCTGCCCGCATG	7
YN	This Study	Others	AGGGGAGCCTTCAAAGTACCCTGCGCTACTTCGACGCCCACGCC	9
YN	This Study	Others	AAGAGAGCCTTCAAAATACCCTGTATCTTCTCGACCCCCACGCC	1
YN	This Study	Others	GAAGATATTACGGTCGCTCCCCCCGCTACTTCGACGTTGACGCC	26
YN	This Study	Others	AGGAGAGCCTTCAAAATACCCTGCGCTACTTCGACGTTGGGATC	5
YN	This Study	Others	AGGGGAGCCTTCAAAGTACCCCCCGCTACTTCGACGCTGGGATC	14
YN	This Study	H14	GAAGGTATTACGGTCGCTTAACGTGCTACCTCGACGCCCGCATG	6
YN	This Study	Others	GAAGATATTACGGTCGCTCCCCCCGCTACTTCGACGCCCACGCC	1
YN	This Study	H10	AGGGGAGCCTTCAAAGTACCCCGTATCTTCTCGACCCCCACGCC	48
YN	This Study	Others	GGAGATATTACGGTCGCTCCCCCCGCTACTTCGACGTTGGGATC	3
YN	This Study	Others	AGGAGAGCCTTCAAAGTACCCTGTATCTTCGCGACCCCCACGCC	4
YN	This Study	Others	GAAGGTATTACGGTCGCTCAACGTGCTACCTTCCTGCCCGCATG	3
YN	This Study	Others	GAAGGTATTACGGTCGCTTAACGTGCTACCTTCCTGCCCGGATG	2
YN	This Study	Others	GGGAGAGCCTTCAAAATACCCCCCGCTACTTCGACGTTGGGATC	2
YN	This Study	Others	AGGGGAGCCTTCAAAGTACCCTGTATCACTTCGACGCTGGGATC	6
YN	This Study	Others	GAAGATATTACGGTCGCTCCCCCCGCTTTCTCGACCCCCACGCC	14
YN	This Study	Others	AAAGATATTACGGTCGCTCCCCCCGCTACTTCGACGTTGGGATC	5
YN	This Study	Others	GGGGGTATCACGGTCGCTTAACGTGCTACCTTCCTGCCCGCATG	3
YN	This Study	Others	GAAGGTATTACGGTCGCTTAACGTGCTACCTTCCTGCCCGCATC	4
YN	This Study	Others	AGGGGAGCCTCGGTCGCTTCACGTGCTACCTCGACCCCCACGCC	2
YN	This Study	Others	GAAGGTATTACGGTCGCTTCCTGTATCTTCTCGACCCCCACGCC	7
YN	This Study	Others	GGGAGAGCCTTCAAAATACAACGTGCTACCTTCCTGCCCGCATG	1
YN	This Study	Others	GGGGGAGCCTTCAAAGTACCCTGTATCTTCTTCCCGCCCGCATG	2
YN	This Study	Others	GGGAGAGCCTTCAAAATACCCCCCGCTACTTCGACGCTGGGATC	2
YN	This Study	Others	AGGAGAGCCTTCAAAATACAACGTGCTACCTTCCTGCCCGCATG	1
YN	This Study	Others	AGGGGAGCCTTCAAAGTACCCTGTATCTTCTCGACCCCCACGTC	3
YN	This Study	Others	GAAGGTATTACGGTCGCTTAACGTGCTACCTCGACCCCCACGCC	1
YN	This Study	Others	AGGGGAGCCTTCAAAGTACCCTGTATCTTCTTCCTGCCCGCATG	1
YN	This Study	Others	AAAGGTATTACGGTCGCTTAACGTGCTACCTTCCTGCCCGCATG	9
YN	This Study	Others	GAAGATATTACGGTCGCTCCCCCTATCTTCGCGACCCCCACGCC	4
YN	This Study	Others	GAAGATATTACGGTCGCTCCACGTGCTACCTTCCTGCCCGCATG	2
YN	This Study	Others	GAAGGTATTACGGTCGCTTAACGCGCTACCTTCCTGCCCGCATG	1
YN	This Study	Others	AGGGGAGCCTTCAAAGTACCCCCCGCTACTTCGACGCTGACGCC	1
YN	This Study	Others	GGGAGAGCCTTCAAAGTACCCTGTATCTTCTCGACCCCCACGCC	2
YN	This Study	Others	AGGGGAGCCTTCAAAGTACCCTGTATCACTTCGACGTTGGGATC	9
YN	This Study	Others	GAAGATATTACGGTCGCTCCCCCCGCTTTCGCGACCCCCACGCC	2
YN	This Study	Others	AGGAGAGCCTTCAAAGTACAACGTGCTACCTTCCTGCCCGCATG	2
YN	This Study	Others	GGGAGAGTCTTCAAAATACCCTGTATCTTCTCGACCCCCACGCC	1
YN	This Study	Others	GAAGGTATTACGGTCGCTTACTGTATCTTCTCGACCCCCACGCC	10
YN	This Study	Others	AGAGGTATTACGGTCGCTTAACGTGCTACCTTCCTGCCCGCATG	1
YN	This Study	Others	GAAGATATTACGGTCGCTCCACCCGCTACTTCGACGTTGGGATC	21
YN	This Study	Others	GAAGATATTACGGTCGCTCCCCGTATCTTCTCGACCCCCACGCC	2
YN	This Study	Others	AGGAGAGCCTTCAAAATACCCCGTATCTTCTCGACCCCCACGCC	2
YN	This Study	Others	AGGAGAGCCTTCAAAATACCCTGTATCACTTCGACGCTGGGATC	1
YN	This Study	Others	GAAGATATTACGGTCGCTCCCCCCGCTACTTCGACGTTGGGATG	1
YN	This Study	Others	GAAGATATTACGAACGCTCCCCCCGCTACTTCGACGTTGGGATC	3
YN	This Study	Others	GAAGATATTACGGTCGCTCCCCCCGCTTTCTCGACCCCCACATC	1
YN	This Study	H12	GAAGATATTACGGTCGCTCCCCCCGCTACTTCGACCCCCACGCC	13
YN	This Study	Others	GAAGGTATTACGGTCGCTTAACGTGCTACCTTCCTCCCCACGCC	1
YN	This Study	Others	AGGAGAGCCTTCAAAGTACCCTGTGCTTTCTCGACCCCCACGCC	1
YN	This Study	Others	GAAGGTATTACCGTCGCTCCCCCCGCTACTTCGACGCTGGGATC	2
YN	This Study	Others	GGGAGAGCCTTCAAAATACCCTGCGCTACTTCGACGCTGGGATC	1
YN	This Study	Others	GAAGATATTACGGTCGCTCCCCCCGCTACTTCGACGTTGGCATC	9
YN	This Study	Others	AGGAGAGCCTTCAAAATACCACGTATCTTCTCGACCCCCACGCC	1
YN	This Study	Others	GAAGATATCACGGTCGCTCCCCCCGCTACTTCGACGCTGGGATC	1
YN	This Study	Others	AGGGGAGCCTTCAAAGTACCCCCTATCTTCTCGACCCCCACGTC	1
YN	This Study	Others	GGGAGAGCCTTCAAAATACCACGTGCTACCTTCCTGCCCGCATG	2
YN	This Study	Others	AGGAGAGCCTTCAAAATACCCTGTATCTTCTCGACCCCCACGCG	2
YN	This Study	Others	AGGGGAGCCTTCAAAGTACCCCCCGCTACTTCGACGTTGGCATC	1
YN	This Study	Others	GAAGATATTACGGTCGCTCCCCCCGCTACTTCCACGCTGGGATC	1
YN	This Study	Others	AGGAGAGCCTTCAAAATACCCTGTATCTTCTCGATCCCCACGCC	2
YN	This Study	Others	AGGGGAGCCTTCAAAGTACCCCGCGCTACTTCGACGTTGGGATC	1
YN	This Study	Others	AGGAGAGTCTTCAAAATACCCTGTATCTTCTCGACCCCCACGCC	2
YN	This Study	Others	GGGGGTATTACGGTCGCTTAACGTGCTACCTTCCTGCCCGCATG	4
YN	This Study	Others	AAAGATATTACGGTCGCTCCCCCCGCTACTTCGACGCTGGGATC	3
YN	This Study	Others	AGGGGAGCCTTGAACGTACCCCCCGCTACTTCGACGCTGGGATC	3
YN	This Study	Others	GAAGAAGCCTTCAAAGTACCCTGTATCTTCTCGACCCCCACGCC	1
YN	This Study	Others	GAAGATATTACGGTCGCTCCCTGTATCTTCGCGACCCCCACGCC	1
YN	This Study	Others	AGGGGAGCCTTCAAAGTACCCTGTATCTTCGCGACGTTGGGATC	1
YN	This Study	Others	AGGGGAGCCTTCAAAGTACCCTGCATCTTCTCGACCCCCACGCC	2
YN	This Study	Others	AGGGGAGCCTTCAAAGTACCCTGCGCTTTCTCGACCCCCACGCC	2
YN	This Study	Others	GAAGATATTACGGTCGCTCCCCCTATCACTTCGACGTTGGCATC	1
YN	This Study	Others	AGGAGAGCCTTCAAAATACCCTGTATCTTCTCGACGTTGGGATC	3
YN	This Study	Others	GGGAGAGCCTTCAAAATACCCTGTATCTCCTCGACCCCCACGCC	1
YN	This Study	Others	AGGGGAGCCTTCAAAGTACCCTGTATCTTCGCGACGCTGGGATC	2
YN	This Study	Others	AGGGGAGCCTTCAAAGTACCCTGTGCTACCTTCCTGCCCGCATG	3
YN	This Study	Others	GAAGGTATTACGGTCGCTTAACGTATCTTCTCGACCCCCACGCG	1
YN	This Study	Others	GGGGGTATTACGGTCGCTCCCCCCGCTACTTCGACCCCCACGCC	1
YN	This Study	Others	AGGGGAGCCTTCAAAGTACCCTGTATCTTCTCGACCCCCGCATG	3
YN	This Study	Others	AGGAGAGCCTTCAAAATACCCTGTATCTCCTCGACCCCCACGCC	1
YN	This Study	Others	GGGAGAGCCTTCAAAATACCCTGTATCTTCGCGACCCCCACGCC	1
YN	This Study	Others	GAAGGTATTACGGTCGCTTAACGTATCTTCTCGACCCCCACGCC	2
YN	This Study	Others	GGGAGAGCCTCCAAAATACCCTGTATCTTCTCGACCCCCACGCC	1
YN	This Study	Others	GGGGGTATTACGGTCGTATACCGTGCTACCTTGATGCCCACGCG	1
YN	This Study	Others	GGGGGTATTACGGTCGTATACCGTGCTACCTTGATGCCCACGTG	1
YN	This Study	Others	GAGGGAATTACGGTCGCTTAACGTGCTACCTTCCTGCCCGCATG	2
YN	This Study	Others	AGGGGAGCCTTCAAAGTACCCTGTATCTTCTCGACCCCCAGGCC	1
YN	This Study	Others	GAAGATGTTACGGTCGCTCCCCCCGCTACTTCGACGTTGGGATC	3
YN	This Study	Others	GGGGGTATTACGGTCGCTTAACGTATCACCTTCCTGCCCACGTC	2
YN	This Study	Others	GAAGGTATTACGGTCGCTTAACGTGCTACCTTCCTGCCCGCGCG	1
YN	This Study	Others	AGGGGAGTCTTCAAAGTACCCTGCGCTACTTCGACGTTGGGATC	1
YN	This Study	Others	GAAGGTATTACGGTCGCTTAACGTGCTACCTTCCTGCCCACGCC	4
YN	This Study	Others	GAAGGTATTACGGTCGCTTAACGTGCTACCTTCCTGCCCGCACG	2
YN	This Study	Others	AAAGGAGCCTTCAAAGTACCCTGTATCTTCTCGACCCCCACGCC	9
YN	This Study	Others	GAAGGTATTACGGTCGCTTCCCCCGCTACTTCGACGCTGGGATC	1
YN	This Study	Others	AGGGGAGCCTTCAAAGTACCCCCTATCTTCTCGACCCCCACGCC	1
YN	This Study	Others	GAAGATATTACGGTCGCTCCCCCCGCTACTTCGACGTTGGGGCC	1
YN	This Study	Others	GAAGATATTACGGTCGCTCCCCGCGCTACTTCGACGTTGGGATC	2
YN	This Study	Others	GGGGGAGCCTCCAAAGTACCCCCCGCTACTTCGACGTTGGGATC	5
YN	This Study	Others	GAAGATATTACGGTCGCTCCCCCCGCTACTTCGACGCTGACGCC	1
YN	This Study	Others	AGGAGAGCCTTCAAAATACCCTGTATCTTCTCGACCCTGGGATC	1
YN	This Study	Others	GGGGATATTACGGTCGCTCCCCCCGCTACTTCGACGTTGGGATC	1
YN	This Study	Others	GAAGATATTACGGTCGCTCCACCCGCTACTTCGACGCTGGGATC	1
YN	This Study	Others	GGGGATATTACGGTCGCTCCCCCCGCTACTTCGACGCTGGGATC	2
YN	This Study	Others	AGGGGAGCCTTCAAAGTACCCTGTATCTTCTCGACGTTGGGATC	2
YN	This Study	Others	AGGGGAGCCTTCAAAGTACCCTGTATTTTCTCGACCCCCACGCC	3
YN	This Study	Others	AGGAGAGCCTTCAAAGTACCCTGCGCTTTCTCGACCCCCACGCC	1
YN	This Study	Others	GAAGATATTACGGTCGCTCCCCCCGCTACTTCGACGTTGGCGCC	1
YN	This Study	Others	AGGGGAGCCTTCAAAGTACAACGTGCTACCTTCCTGCCCGCATG	2
YN	This Study	Others	GGGGGTACCACGGTCGTACCCTGTATTTTCTCGACCCCCACGCC	1
YN	This Study	Others	AGGGGAGCCTTCAAAGCTTCACGTATCACCTCGACGCCCGCGCC	1
YN	This Study	Others	AGGGGAGCCTTCAAAGTACCCTGTATCACTTCGACGTTGGCATC	1
YN	This Study	Others	AGGGGAGCCTTCAAAGTACCCTGCATCTTCGCGACCCCCACGCC	1
YN	This Study	Others	GAAGGTATTACGGTCGCTTAACGTATCACCTTCCTGCCCGCATG	1
YN	This Study	Others	GGGGGAGCCTTCAAAGTACCCTGTATCACTTCGACGTTGGGATC	1
YN	This Study	Others	AGGAGAGCCTTCAAAATACCCTGTATCTTCTCGACCCTGACGCC	1
YN	This Study	Others	AGGGGAGCCTTCAAAGTACCCTGTATCTTCTCGACCCCCGGATC	1
YN	This Study	Others	AGGAGAGCCTTCAAAATACCCCCCGCTACTTCGACGCTGGGATC	4
YN	This Study	Others	GAAGGTATTACGGTCGCTTAACGTGCTACCTTCCTGCCCACGCG	1
YN	This Study	Others	AAGGGTATTACGGTCGTTTCCCGTATCACCGCGACCCCCGCATC	1
YN	This Study	Others	AGGGGAGCCTTCAAAGTACCATGTATCTTCTCGCCGCCCACGCG	1
YN	This Study	Others	AGGGGAGCCTTCAAAGTACCCTGTATCACCTTCCTGCCCGCATG	1
YN	This Study	Others	GAAGGTATTACGGTCGCTTAACGTGCTTTCGCGACCCCCACGCC	1
YN	This Study	Others	GAAGGTATTACGGTCGCTTAACGTGCTACCTTCCTGCCCGCGTC	1
YN	This Study	Others	GAAGATATTACGGTCGCTCCCCCCGCTACTTCGACGCTGGGATG	1
YN	This Study	Others	AGGGGAGCCTTCAAAATACCACGTGCTACCTTCCTGCCCGCATG	1
YN	This Study	Others	GAAGATATTACGGTCGCTCCCCCTATCACTTCGACGTTGGGATC	1
YN	This Study	Others	AGGGGAGCCTTCAAAGTACCCTGTATCTTCTCGACCCCCACATC	1
YN	This Study	Others	AAAGGAGCCTTCAAAGTACCCTGTATCTTCGCGACCCCCACGCC	1
YN	This Study	Others	GAAGATATTACGGTCGCTCCACCTATCTTCTCGACCCCCACGCC	2
YN	This Study	Others	AGGGGAGCCTTCAAAGTACCCCCCGCTATCTCGACGCTGGGATC	1
YN	This Study	Others	GAAGATATTACGGTCGCTCCCCCCGCTACTTCGACGTCCACGCC	1
YN	This Study	Others	GAAGGTACCACGGTCGCTTAACGTGCTACCTTCCTGCCCGCATG	1
YN	This Study	Others	AGGGGAGCCTTCAAAGTACCCTGCGCTACTTCGACGTTGGGGCC	1
YN	This Study	Others	GAAGATATTACGGTCGCTCCCCCCGCTACTTCGACGTTGGCATG	1
YN	This Study	Others	AGGGGTATTACGGTCGCTTCACGTGCTACCTTCCTGCCCGCATG	1
YN	This Study	Others	AGGGGAGTCTTCAAAGTACCCTGTATCTTCTCGACCCCCACGCC	3
YN	This Study	Others	GAAGATATTACGGTCGCTCCCTGCGCTACTTCGACGTTGGGATC	1
YN	This Study	Others	AGGGGTGCCTTCAAAGCTCCCCGTATCTTCTCGACCCCCACGCC	1
YN	This Study	Others	GGGGGAGCCTCCAAAGTACCCCCCGCTACTTCGACGTTGGGATG	1
YN	This Study	Others	AGGGGAGCCTTCAAAGTATCCTGTATCTTCTCGACCCCCACGCC	1
YN	This Study	Others	AGGGGAGCCTTCAAAGTATCCTGTATCTTCGCGACCCCCACGCC	1
YN	This Study	Others	GAAGATATTACGGTCGCTCCCCCCGCTATTTCGACGCCGACATC	1
YN	This Study	Others	AGGGGAATTACCAAAGCTCCCCGCGCTACTTCGACGTTGGGATC	1
YN	This Study	Others	AGGAGAGCCTTCAAAATACCCCGTATTTTCTCGACCCCCACGCC	1
YN	This Study	Others	GAAGGTATTACGGTCGCTTCCCCCGCTACTTCGACGTTGGGATC	1
YN	This Study	Others	GAAGGTATTACGGTCGCTTAACGTGCTACCTTCCTGCCCGCGCC	1
YN	This Study	Others	AGGGGAGCCTTCAAAGTACCCTGTACCTTCTCGACCCCCACGCC	1
YN	This Study	Others	AGGGGAGCCTTCAAAGTACCCCCCGCTTTCTCGACCCCCACGCC	1
YN	This Study	Others	AGGGGAGCTTTCAAAGTACCCTGTATCTTCTCGACCCCCACGCC	1
YN	This Study	Others	AGGGGAGCCTTCAAAGTACCCTGTATCTTCTCGACCTCCACGCC	1
YN	This Study	Others	GAAGGTATTACCGTCGCTTACTGTGTTATCGCCATCCCCGCGCC	1
YN	This Study	Others	GAAGGTATTACGGTCGCTTACTGTGCTATCGCCATGCCCGCGCC	1
YN	This Study	Others	GGGGGAGCCTTCAAAGTACCCCCCGCTACTTCGACCCCCGCGCC	1

## Sheet: Fig. 2
Fig. 2a
Mutation ID	Frequency (%)	Haplotype Diversity
-50	5.52083	0.670701
HbE	6.04167	0.660155
CD43	0.625	0.611111
CD41/42	43.6458	0.519757
-29	0.520833	0.32
IVS-II-5	0.520833	0.32
IVS-II-654	9.375	0.282963
CD17	18.5417	0.228317
Hb NewYork	3.02083	0.192628
IVS-I-1	1.04167	0.18
-28	9.0625	0.173607
CD71/72	1.45833	0
CD27/28	0.520833	0
Fig. 2b
Mutation ID	Haplotype ID	Number of Haplotypes
-28	H1	5
-28	H14	78
-28	H2	1
-28	H3	1
-28	H6	1
CD41/42	H1	260
CD41/42	Others (H111)	1
CD41/42	Others (H18)	2
CD41/42	H2	127
CD41/42	H3	11
CD41/42	Others (H33)	1
CD41/42	H4	3
CD41/42	Others (H41)	1
CD41/42	Others (H46)	1
CD41/42	H5	5
CD41/42	H7	1
CD41/42	Others (H71)	4
CD41/42	H8	1
IVS-II-654	H1	76
IVS-II-654	H10	1
IVS-II-654	Others (H106)	1
IVS-II-654	H2	1
IVS-II-654	Others (H221)	1
IVS-II-654	H3	4
IVS-II-654	H4	3
IVS-II-654	H5	1
IVS-II-654	H6	1
IVS-II-654	H8	1
Hb NewYork	H1	26
Hb NewYork	H3	1
Hb NewYork	H4	1
Hb NewYork	H7	1
CD17	H1	156
CD17	H10	1
CD17	H11	1
CD17	Others (H17)	1
CD17	Others (H181)	1
CD17	H2	10
CD17	Others (H21)	1
CD17	H3	2
CD17	H4	1
CD17	H5	1
CD17	Others (H59)	1
CD17	Others (H87)	1
CD17	Others (H98)	1
-50	H1	12
-50	H2	3
-50	H3	24
-50	H4	14
CD71/72	H1	14
HbE	H1	16
HbE	H11	2
HbE	H2	3
HbE	Others (H22)	1
HbE	H3	1
HbE	H4	3
HbE	Others (H42)	1
HbE	H5	30
HbE	H6	1
HbE	H7	1
CD27/28	H6	5
IVS-I-1	H1	1
IVS-I-1	H6	9
CD43	H1	3
CD43	H4	1
CD43	H5	2
-29	H1	4
-29	H4	1
IVS-II-5	H1	4
IVS-II-5	Others (H46)	1
-28	H14	1
-50	H1	1
Fig. 2c
Mutation ID	Province	Number of Haplotypes
		HG1	HG2	HG3
IVS-II-654	GD	44	1	1
IVS-II-654	GX	19	0	0
IVS-II-654	GZ	13	1	1
IVS-II-654	YN	5	0	0
IVS-II-654	HN	4	3	1
CD41/42	GD	66	1	0
CD41/42	GX	132	0	1
CD41/42	GZ	91	3	1
CD41/42	YN	26	1	0
CD41/42	HN	95	1	0
HbE	GD	1	6	0
HbE	GX	7	8	0
HbE	GZ	4	4	0
HbE	YN	9	17	3
HbE	HN	0	0	0
-50	GD	11	0	2
-50	GX	14	0	0
-50	GZ	2	0	0
-50	YN	6	0	0
-50	HN	4	0	12
CD43	GD	0	0	0
CD43	GX	1	1	1
CD43	GZ	1	1	0
CD43	YN	0	0	0
CD43	HN	1	0	0

## Sheet: Fig. 3
Fig. 3a
	HN-Li	HN-Han	GX-Zhuang	GX-Han	SCN-Others
CD41-42/N frequency (%)	3.96396	1.20092	1.83777	1.14924	0.749921
H1 proportion (%)	11.3636	38.4615	75.8621	77.4648	71.4286
H2 proportion (%)	77.2727	51.9231	20.6897	16.9014	20.6349
Fig. 3c
	HN-Li	HN-Han	SCN-Others
-50(G>A)/N frequency (%)	0.540541	0.300231	0.082886
H1 proportion (%)	0	15.3846	31.4286
H2 proportion (%)	0	7.69231	5.71429
H3 proportion (%)	0	30.7692	57.1429
H4 proportion (%)	100	46.1538	5.71429
Fig. 3e,f
	CDX	CHB	CHS	JPT	KHV
Latitude	21.93	39.9042	26.75	35.6895	10.8231
rs78026100-T frequency	0.118	0.068	0.09	0.053	0.116

## Sheet: Fig. 4
Fig. 4a
	Vietnamese	Bengali	Cambodian	YN	GX	GD	GZ
HbE frequency (%)	2.6	32.78	35.9	0.785	0.31	0.151	0.196
Haplotype diversity	NA	NA	NA	0.7277	0.5511	0.2449	0.6875
Fig. 4b
Population	Number of Haplotypes
	HG1	HG2	HG3
YN	12	20	2
CHS	1	0	0
GZ	4	4	0
GD	1	6	0
GX	7	7	0
Bengali	3	1	1
Vietnamese	2	1	0
Cambodian	0	2	0
Fig. 4c
Haplotypes	Sequence ID	Sample ID	Population	Region	Source
H1-1	15B0015234.2	15B0015234	GZ	SCN	SCN
H1-2	15B0015349.1	15B0015349	GZ	SCN	SCN
H1-2	14B0017402.2	14B0017402	GD	SCN	SCN
H1-2	15B0004785.2	15B0004785	YN	YN-Han	SCN
H1-2	14B0030114.2	14B0030114	GX	GX-Zhuang	SCN
H1-2	14B0035737.1	14B0035737	GX	GX-Zhuang	SCN
H1-2	14B0022928.1	14B0022928	GX	GX-Han	SCN
H1-2	14B0022994.1	14B0022994	GX	GX-Han	SCN
H1-2	14B0020259.2	14B0020259	GX	GX-Han	SCN
H1-2	14B0030126.1	14B0030126	GX	GX-Zhuang	SCN
H1-3	15B0015598.2	15B0015598	GZ	SCN	SCN
H5-1	15B0006278.2	15B0006278	GZ	SCN	SCN
H5-1	15B0006316.2	15B0006316	GZ	SCN	SCN
H5-1	14B0021199.2	14B0021199	GD	SCN	SCN
H5-1	14B0020650.2	14B0020650	GD	SCN	SCN
H5-1	14B0021919.2	14B0021919	YN	YN-Bai	SCN
H7-1	15B0006457.2	15B0006457	GZ	SCN	SCN
H7-1	14B0040509.2	14B0040509	YN	YN-Yi	SCN
H5-2	14B0036314.1	14B0036314	GZ	SCN	SCN
H5-2	14B0021038.1	14B0021038	GD	SCN	SCN
H6-1	15B0013387.2	15B0013387	GZ	SCN	SCN
H5-3	15B0020210.2	15B0020210	GD	SCN	SCN
H5-3	14B0034509.2	14B0034509	GD	SCN	SCN
H5-3	15B0033687.1	15B0033687	YN	YN-Han	SCN
H5-3	15B0033845.1	15B0033845	YN	YN-Han	SCN
H5-3	15B0034066.2	15B0034066	YN	YN-Dai	SCN
H5-3	15B0034622.2	15B0034622	YN	SCN	SCN
H5-3	15B0034575.2	15B0034575	YN	YN-Dai	SCN
H5-3	14B0021856.2	14B0021856	YN	YN-Han	SCN
H5-3	15B0004758.2	15B0004758	YN	YN-Yi	SCN
H5-3	14B0030636.1	14B0030636	GX	GX-Han	SCN
H5-3	14B0030742.2	14B0030742	GX	SCN	SCN
H5-3	14B0020275.2	14B0020275	GX	GX-Han	SCN
H5-3	14B0034802.1	14B0034802	GX	GX-Han	SCN
H5-4	14B0029026.1	14B0029026	GD	SCN	SCN
H5-4	15B0033915.2	15B0033915	YN	SCN	SCN
H5-4	15B0004544.2	15B0004544	YN	YN-Yi	SCN
H5-4	14B0039211.2	14B0039211	GX	GX-Han	SCN
H5-4	15B0020679.2	15B0020679	GX	GX-Han	SCN
H59-1	14B0040440.1	14B0040440	YN	YN-Han	SCN
H4-1	14B0021952.2	14B0021952	YN	YN-Han	SCN
H4-1	HG03800.2	HG03800	SAS	BEB	KGP
H5-5	15B0026323.1	15B0026323	YN	YN-Bai	SCN
H5-5	15B0020512.2	15B0020512	GX	GX-Han	SCN
H4-2	15B0026556.1	15B0026556	YN	YN-Han	SCN
H5-6	15B0033834.2	15B0033834	YN	YN-Bai	SCN
H5-6	14B0035970.2	14B0035970	YN	YN-Bai	SCN
H5-7	15B0033836.2	15B0033836	YN	YN-Han	SCN
H22-1	15B0033873.2	15B0033873	YN	YN-Han	SCN
H2-1	15B0034241.1	15B0034241	YN	YN-Han	SCN
H1-4	15B0034407.2	15B0034407	YN	YN-Dai	SCN
H1-5	15B0034048.1	15B0034048	YN	SCN	SCN
H2-2	15B0034462.2	15B0034462	YN	YN-Dai	SCN
H24-1	15B0034550.1	15B0034550	YN	YN-Dai	SCN
H1-6	15B0034560.1	15B0034560	YN	YN-Dai	SCN
H1-7	15B0004239.1	15B0004239	YN	YN-Han	SCN
H169-1	15B0004567.1	15B0004567	YN	YN-Han	SCN
H1-8	15B0004859.2	15B0004859	YN	SCN	SCN
H1-9	14B0022169.2	14B0022169	GX	GX-Zhuang	SCN
H1-10	HG00625.1	HG00625	EAS	CHS	KGP
H1-11	HG01597.1	HG01597	EAS	KHV	KGP
H1-11	HG01873.1	HG01873	EAS	KHV	KGP
H1-12	HG01797.1	HG01797	EAS	CDX	KGP
H5-8	HG02113.2	HG02113	EAS	KHV	KGP
H5-8	HG02188.2	HG02188	EAS	CDX	KGP
H5-8	HG02367.2	HG02367	EAS	CDX	KGP
H5-8	HG03745.2	HG03745	SAS	STU	KGP
H5-8	HG03815.1	HG03815	SAS	BEB	KGP
H5-9	HG02379.2	HG02379	EAS	CDX	KGP
H23-1	HG03007.2	HG03007	SAS	BEB	KGP
H23-1	HG03823.2	HG03823	SAS	BEB	KGP
H23-2	HG03826.2	HG03826	SAS	BEB	KGP
H5-10	HGDP00711.2	HGDP00711	EAS	Cambodian	HGDP
H6-2	HGDP00721.2	HGDP00721	EAS	Cambodian	HGDP
H1-13	HGDP01307.1	HGDP01307	EAS	HGDP-Dai	HGDP

## Sheet: Fig. 5
Fig. 4a					Fig. 4b					Fig. 4c				Fig. 4d
HGB (g/L)					HbF (g/L)					Age of onset (months)	HG2	HG1 & HG3		Population	Region	Latitude	HG2 proportion (%)
Female		Male			Female		Male			4	0	1		ACB	AFR	13.5	11.9792
HG1/HG3	HG2	HG1/HG3	HG2		HG1/HG3	HG2	HG1/HG3	HG2		7	0	1		BEB	SAS	23.5	27.3256
122	138	155	151		1.342	0.69	0.465	0.453		3	0	1		CDX	EAS	21.93	13.4409
128	123	141	151		0.256	0.369	0.564	1.208		6	0	1		CEU	EUR	56	32.8283
119	120	159	151		0.357	1.32	0.636	0.755		6	0	1		CHB	EAS	39.9042	14.0777
122	117	166	155		0.854	0.936	0.332	0.465		3	1	0		CHS	EAS	26.75	11.4286
110	120	159	140		0.33	0	0.954	0.98		468	1	0		CLM	AMR	6.5	26.5957
132	145	151	155		0.792	0	0.604	0.465		12	1	0		ESN	AFR	6.335	8.58586
120	146	136	147		0.6	0	0.272	2.94		4	0	1		FIN	EUR	65	24.2424
107	134	142	157		0.321	0	0.568	3.768		1	0	1		GBR	EUR	54.5	31.3187
134	139	134	144		0.268	0	0.268	1.44		6	1	0		GIH	SAS	22	21.3592
133	162	126	155		0.266	0	0.252	0.775		24	0	1		GWD	AFR	13.4531	17.6991
110	131	121	154		0.77	3.275	0.484	0		6	1	0		IBS	EUR	39.5	28.5047
113	149	150	159		0.339	1.043	0.6	0		12	0	1		ITU	SAS	15.5	25.9804
114	128	141	155		0.342	0.384	0.423	0		72	0	1		JPT	EAS	35.6895	16.3462
117	159	148	164		0.351	0.318	0.296	0		42	1	0		KHV	EAS	10.8231	9.59596
116	126	156	146		0.348	1.008	0.78	0.438		8	0	1		LWK	AFR	0.65	3.53535
106	138	154	153		0.424	1.104	0.462	0		5	0	1		MSL	AFR	8	20
123	143	138	175		0.369	0.715	0.69	0		84	0	1		MXL	AMR	23.5	17.9688
127	132	144	169		0.254	4.62	0.288	0		NA	0	1		PEL	AMR	12.5	7.64706
128	138	125	172		0.768	1.242	0.25	2.236		48	0	1		PJL	SAS	31.5	26.0417
111	136	153	139		1.221	0.544	0.459	0.556		NA	0	1		PUR	AMR	18	19.7115
123	113	141	145		0.369	0.565	0.705	0.29		6	0	1		STU	SAS	7.5	27.451
110	98	138	155		0.44	1.176	0.414	0.31		36	1	0		TSI	EUR	43	28.0374
110	128	157	163		0.33	0.256	0.471	2.445		48	0	1		YRI	AFR	7.3775	7.40741
110	133	149	164		0.44	0.532	0.298	4.264		10	0	1
122	114	159	139		0.488	0	0.636	0.973		180	1	0
118	114	154	156		1.77	0	0.462	0.936		1.5	0	1
112	131	137	156		0.224	1.834	0.548	0.312		5	0	1
128	126	147	172		1.152	0.63	0.294	0.344		3	0	1
113	136	205	171		0.339	0	0	2.394		5	0	1
127	131	185	159		0	0	0.74	0.795		8	0	1
133	179	164	139		0	0	0	0.695		14	0	1
127	145	124	152		0	2.61	0	0		6	0	1
125	135	164	153		0	1.35	0	1.224		7	0	1
118	109	137	160		0	0	1.507	2.88		2	0	1
131	150	152	170		0	3.15	0	0		3	0	1
125	110	140	164		0	0	0	0		NA	0	1
130	128	145	184		0	0	0	0		NA	0	1
145	162	150	188		0	5.022	0	5.828		NA	0	1
158	148	154	167		0	0.296	0	1.503		2	0	1
124	141	151	137		0	0	0	0.548		7	0	1
143	113	145	160		0	0	1.16	1.44		24	0	1
116	161	163	158		0	0.644	0	0		9	0	1
131	121	147	161		0	0.484	0	0		7	0	1
136	137	155	188		0.68	0	0	0		6	1	0
134	109	151	165		0	0	0	0		3	0	1
122	122	156	153		0.366	2.074	0	0		NA	0	1
127	121	149	154		0.381	0	0	0		4	0	1
128	120	145	162		0.768	0	0	0.81		2	0	1
113	131	155	169		0	0	0	0		3	0	1
120	128	137	143		0.48	0	0	1.287		4	0	1
133	149	152	161		0.931	0	0	0		6	0	1
127	114	161	168		1.143	0.342	0.483	0		21	0	1
123	129	151	134		1.23	1.032	0	0		144	1	0
128	138	145	166		0.64	0.966	0.725	0		5	0	1
107	131	144	138		0.642	0	1.152	0		8	0	1
99	154	134	159		0.693	0	1.072	0.477		6	0	1
103	138	154	159		0.515	0	0.924	1.908		3	0	1
133	158	134	150		0.798	0	0.938	0		4	0	1
126	138	179	164		0.882	0	1.79	0		18	0	1
135	116	150	166		0.675	0	0.6	0		9	0	1
103	93	153	166		1.03	0	1.836	0		7	0	1
110	116	145	138		0.55	0	1.015	0		12	0	1
114	127	141	161		0.912	0	0.705	0		5	0	1
123	131	131	166		0.861	0	0.524	0.498		24	0	1
127	143	133	156		0.762	0	0.931	0.78		3	0	1
132	144	151	152		1.056	0	0.453	0		6	0	1
124	135	161	142		0.372	0.54	0.966	0		6	1	0
113	134	154	145		0.678	0.536	1.078	0		3	0	1
113	126	166	134		1.017	0	0.83	0		6	0	1
117	126	156	151		0.585	2.268	0.78	0		6	0	1
106	126	158	119		0.424	0	0.948	0		3	0	1
103	154	149	142		0.515	0	0.298	0		8	0	1
108	138	146	117		0.216	0	0.73	0		4	0	1
93	143	156	133		0.186	0	0.936	0		7	0	1
108	132	143	144		0.648	0	1.144	0		12	0	1
126	144	159	159		1.008	0.432	1.272	0		8	0	1
134	162	136	152		0.402	0	0.816	0		6	0	1
114	147	155	148		0.684	0	0.62	0		3	0	1
111	133	165	170		0.333	0	0.495	1.19		12	1	0
115	124	146	142		0.69	1.116	0.584	1.136		4	1	0
131	134	141	149		0.655	0	0.705	0.447		24	1	0
114	166	130	162		0.57	0.996	0.52	0		24	1	0
91	132	148	152		0.455	0.66	0.592	0		9	0	1
109	170	127	159		0.654	1.02	0.635	0		24	1	0
140	130	140	177		0.98	0	0.42	1.062		24	1	0
128		144	151		0.256		1.296	0		8	0	1
127		144	181		1.397		0.288	0		12	0	1
138		143	159		0.276		0.286	0		3	0	1
114		174	165		0.342		0.522	0.825		7	1	0
119		154	168		0.476		0.616	0		7	0	1
125		148	147		0.25		0.74	0		6	0	1
120		151	182		0.48		0.453	0		3	0	1
126		148	158		0.504		1.036	0		12	1	0
123		156	173		0.615		0.936	1.557		48	0	1
141		150	111		0.423		0.75	0		4	0	1
137		147	131		0.685		0.294	0		12	0	1
132		151	128		0.396		0.906	0		12	0	1
122		158			0.854		0.316			24	1	0
119		140			0.357		0.98			6	0	1
139		139			0.417		0.695			108	0	1
116		152			0.348		0.608			4	0	1
127		156			1.778		0.312			2	0	1
128		164			0.256		0.328			12	0	1
129		147			0.258		0.441			8	0	1
117		149			0.468		0.596			5	0	1
127		157			0.635		0.628			6	0	1
131		156			0.393		1.092			6	0	1
127		145			0.762		0.145			1	0	1
132		150			0.66		0.6			4	0	1
121		156			0.605		1.872			NA	0	1
129		137			0.903		0.411			NA	0	1
137		150			0.959		0.15			NA	0	1
127		152			0.381		0.304			NA	0	1
135		159			0.675		0.954			10	0	1
122		135			1.708		0.27			7	0	1
135		156			0.54		0.78			24	0	1
113		162			0.678		0.648			18	0	1
122		155			0.244		0.93			9	0	1
110		151			0.33		0.755			6	0	1
101		158			0.505		0.948			3	0	1
113		138			0.452		0.414			4	0	1
100		143			0.3		0.429			12	0	1
123		144			0.615		0.864			3	0	1
125		128			0.75		0.384			8	0	1
115		141			0.92		0.564			3	0	1
127		131			0.762		0.524			3	0	1
111		144			0.555		0.576			3	0	1
102		149			0.51		0.745			24	0	1
109		145			0.436		0.725			6	0	1
111		165			0.333		0.33			36	0	1
106		144			0.318		0.432			4	0	1
120		137			0.84		0.411			6	0	1
131		137			0.393		0.548			0	0	1
132		149			0.264		0.745			0	0	1
137		150			0.685		0.75			6	0	1
145		159			1.74		0.795			3	0	1
132		145			0.66		0.435			3	0	1
137		137			0.685		0.959			6	0	1
138		156			0.552		0.624			6	0	1
119		142			0.238		0.852			3	0	1
140		155			1.12		1.085			3	0	1
129		81			0.516		0.324			6	0	1
153		146			1.071		0.438			4	0	1
139		136			0.556		0.408			1	0	1
112		143			0.448		1.001			8	0	1
126		142			0.252		0.426			19	1	0
124		139			0.372		0.417			7	0	1
137		135			0.411		0.405			24	0	1
146		152			1.898		0.608			10	0	1
131		156			0.262		0.624			4	0	1
144		205			0.288		0.82			1	1	0
132		160			0.264		0.32			12	0	1
131		142			0.393		0.426			36	1	0
154		161			0.616		0.322			24	1	0
135		143			0.81		0.286			12	0	1
127		151			0.381		0.302			6	0	1
130		145			0.65		0.435			18	0	1
131		151			1.179		0.302			12	0	1
131		166			0.262		0.332			12	0	1
129		159			0.258		0.159			4	0	1
140		160			0.42		0.48			5	0	1
130		146			0.26		0.73			5	0	1
131		161			0.393		0.805			5	0	1
129		154			0.258		0.462			5	0	1
128		156			0.384		0.312			6	0	1
139		166			2.085		0.498			6	0	1
132		143			0.528		0.286			6	0	1
146		163			0.292		0.489			24	1	0
139		151			0.278		0.302			6	0	1
142		158			0.71		0.474			4	0	1
133		167			0.399		0.167			3	0	1
132		151			3.036		0.151			8	1	0
131		165			0.393		0.33			12	0	1
138		172			0.414		0.344			NA	0	1
136		158			0.544		0.316			6	0	1
138		150			0.414		0.15			6	0	1
138		163			0.69		0.326			2	0	1
140		148			0.28		0.296			18	1	0
144		143			0.576		0.286			24	0	1
130		156			1.82		0.312			8	0	1
132		153			0.924		0.306			6	0	1
138		142			0.966		0.284			48	0	1
120		139			0.36		0.278			4	0	1
138		168			0.966		0.336			7	0	1
145		153			0.29		0.306			20	0	1
135		148			0.54		0.592			4	0	1
145		139			0.87		0.278			4	0	1
120		159			1.08		0.954			2	0	1
135		157			1.485		0.471			12	0	1
101		168			0.202		0.504			3	0	1
140		157			0.84		0.314			2	0	1
141		158			0.282		0.316			6	0	1
122		151			0.366		0.755			6	0	1
150		139			0.3		0.417			4	0	1
139		150			0.417		0.3			6	0	1
135		167			1.755		0.501			2	0	1
123		160			0.615		0.32			5	0	1
140		151			0.56		0.604			5	0	1
145		181			0.435		0.362			8	1	0
127		166			0.381		1.826			6	0	1
146		166			0.438		0.664			7	0	1
149		147			0.447		0.882			5	0	1
119		165			0.238		0.825			7	1	0
128		162			0.384		0.324			9	1	0
118		155			1.062		0.31			12	0	1
130		161			0.39		0.483			4	0	1
132		166			0.396		0.498			8	0	1
112		150			0.224		1.35			11	0	1
142		149			1.42		0.894			3	0	1
135		155			0.135		0.155			12	1	0
134		145			0.268		0.29			30	0	1
128		151			0.384		3.171			4	0	1
125		148			0.375		0.296			6	0	1
137		153			0.822		0.765			5	0	1
127		158			0.381		0.316			6	0	1
112		162			0.336		0.81			5	0	1
129		145			0.258		0.435			3	0	1
126		145			1.512		0.435			36	0	1
151		175			1.208		0.875			36	0	1
146		161			0.876		0.322			9	0	1
141		160			0.423		0.16			4	0	1
121		154			0.363		0.924			6	0	1
125		152			0.375		0.304			8	0	1
116		152			0.232		0.608			10	0	1
140		147			0.42		0.441			8	0	1
134		140			0.402		3.22			6	0	1
149		152			0.745		0.456			3	1	0
130		147			0.65		0.147			5	0	1
132		150			0.396		0.3			8	0	1
139		163			0.278		0.326			5	0	1
137		174			0.685		0.174			8	0	1
134		155			0.536		0.31			8	0	1
134		167			0.402		0.334			2	0	1
134		156			0.268		0.624			3	0	1
130		156			0.52		1.092			3	0	1
130		144			0.91		0.432			6	0	1
132		162			0.66		0.486			24	0	1
152		164			0.608		0.328			12	0	1
138		172			0.828		1.032			8	0	1
131		159			0.262		0.477			9	0	1
139		158			0.556		0.632			3	0	1
130		141			0.52		0.423			8	0	1
120		153			0.6		0.459			2	0	1
136		156			0.272		1.092			6	0	1
128		153			0.896		0.306			4	0	1
130		157			0.65		1.099			6	0	1
140		159			0.28		0.318			18	0	1
145		152			0.725		0.456			10	1	0
136		149			0.544		0.745			10	0	1
126		158			0.504		0.316			1	0	1
123		144			0.369		0.288			12	1	0
128		130			0.768		0.52			4	0	1
149		154			0.298		0.154			8	0	1
127		157			0.508		0.157			4	0	1
133		142			0.399		0.426			3	0	1
129		151			0.387		0.453			6	0	1
126		154			0.126		0.308			3	0	1
134		159			0.536		0.477			7	0	1
132		161			1.056		1.449			3	0	1
125		164			0.375		0.656			18	0	1
124		138			0.248		0.69			1	0	1
130		151			0.78		0.302			18	0	1
99		148			0.495		0.444			3	1	0
112		146			0.448		1.022			6	0	1
128		153			0.384		0.459			8	0	1
147		137			0.441		0.411			3	0	1
145		168			0.87		0.672			4	0	1
130		169			0.26		0.676			4	1	0
118		163			0.472		0.163			9	0	1
131		160			1.572		0.32			3	0	1
122		163			0.366		0.326			1	0	1
117		151			1.404		0.302			6	0	1
132		153			0.396		0.306			4	0	1
132		151			0.264		0.302			5	0	1
122		145			0.366		0.29			6	0	1
130		148			0.91		0.444			8	0	1
127		139			0.508		0.556			24	0	1
120		141			0.96		0.564			6	0	1
135		157			0.405		0.628			3	0	1
120		158			0.24		0.474			7	0	1
136		156			0.68		0.312			8	0	1
133		168			0.399		0.504			7	0	1
141		169			0.564		1.521			24	0	1
143		160			0.286		0.32			2	0	1
137		136			0.411		0.272			5	0	1
133		157			0.266		0.314			12	1	0
120		160			0.6		0.32			12	0	1
125		155			0.25		0.465			6	0	1
145		156			0.29		0.312			6	0	1
143		157			0.572		0.471			3	0	1
124		146			0.248		0.584			12	0	1
128		128			2.048		0.512			6	0	1
120		144			1.2		0.432			4	0	1
126		145			0.504		0.58			9	0	1
128		159			0.64		0.318			3	1	0
123		137			0.246		0.411			6	0	1
119		161			0.357		0.644			7	0	1
134		159			0.134		1.113			5	0	1
141		158			0.564		0.948			3	0	1
131		152			0.262		0.608			3	0	1
128		151			0.128		0.302			24	0	1
133		150			0.133		0.3			4	0	1
126		159			0.252		0.318			8	0	1
135		152			0.27		0.608			7	0	1
121		156			0.363		0.312			12	0	1
137		145			0.411		0.435			4	0	1
133		145			0.399		0.435			8	0	1
128		144			0.384		0.576			11	0	1
135		157			0.405		0.314			9	0	1
129		167			0.258		1.002			5	0	1
132		151			0.264		0.302			5	1	0
136		167			0.408		0.334			3	0	1
140		146			0.42		0.438			12	0	1
141		150			0.564		0.45			18	0	1
117		157			1.287		1.099			6	0	1
143		158			1.716		0.474			36	0	1
132		142			0.396		0.994			6	0	1
106		159			1.272		0.954			6	0	1
110		128			1.21		1.152			5	0	1
94		152			0.376		0.456			7	0	1
131		160			0.917		0.32			5	0	1
101		159			1.111		0.477			1	0	1
114		140			0.342		0.28			5	0	1
112		144			1.344		0.144			6	0	1
105		157			0.315		0.314			6	0	1
106		142			0.424		0.284			8	0	1
126		154			1.386		1.386			18	0	1
119		148			1.309		0.148			60	0	1
135		145			0.405		0.725			4	0	1
131		160			0.393		0.16			2	0	1
122		148			0.366		0.444			5	0	1
101		145			1.212		0.145			24	0	1
123		157			1.599		0.314			6	0	1
115		157			0.46		0.471			6	0	1
109		156			0.327		0.78			12	0	1
96		153			0.288		0.306			48	0	1
120		156			1.44		0.312			3	0	1
115		152			1.495		0.456			3	0	1
126		154			0.378		0.462			12	0	1
114		164			1.14		0.492			8	0	1
118		158			0.354		2.212			3	0	1
109		168			1.09		0.672			2	0	1
126		144			1.386		1.872			8	0	1
114		159			1.254		0.477			1	0	1
115		158			1.035		1.896			12	1	0
127		134			1.651		0.536			12	0	1
124		148			1.364		1.924			36	0	1
118		145			1.18		0.435			12	0	1
101		153			1.111		1.836			3	0	1
113		159			1.017		0.477			7	0	1
111		166			1.221		1.992			6	0	1
108		151			0.972		1.661			4	0	1
136		152			1.36		1.976			12	0	1
120		162			1.2		0.486			12	0	1
125		155			1.375		0.62			6	0	1
119		155			1.19		2.015			3	0	1
150		152			1.35		0.608			4	0	1
141		161			1.269		1.932			3	0	1
139		138			0.834		0.276			6	0	1
128		164			1.152		1.968			12	0	1
140		149			1.12		1.639			6	0	1
117		149			0.468		1.639			5	0	1
132		150			1.188		1.65			7	0	1
121		158			1.089		1.738			7	0	1
130		150			1.04		1.65			7	0	1
132		151			0.792		1.661			6	0	1
132		154			1.056		2.002			3	0	1
137		147			0.959		1.617			8	0	1
114		154			0.456		1.848			120	1	0
135		154			1.215		2.002			4	0	1
117		149			0.819		1.49			20	0	1
112		147			0.672		1.617			3	0	1
111		142			0.777		1.278			12	0	1
113		139			1.017		1.668			3	0	1
130		153			1.17		0.918			12	0	1
129		144			1.032		1.008			5	0	1
132		160			1.056		1.28			4	0	1
131		151			0.917		1.208			5	0	1
129		156			0.774		1.248			3	0	1
128		160			0.896		1.44			3	0	1
136		157			0.816		1.256			6	0	1
130		150			1.17		1.35			12	0	1
130		144			1.04		1.008			12	0	1
129		168			0.645		1.008			6	0	1
130		165			0.78		1.32			4	0	1
121		141			0.847		0.987			6	0	1
132		142			0.924		1.278			6	0	1
117		131			0.819		0.786			12	0	1
131		133			1.048		0.931			3	0	1
111		151			0.888		1.057			3	0	1
129		139			1.161		1.112			10	0	1
107		148			0.856		1.036			24	0	1
97		116			0.679		1.044			3	0	1
132		150			1.056		1.2			6	0	1
133		161			0.798		1.127			6	0	1
128		152			0.64		1.216			8	0	1
118		149			0.708		1.192			6	0	1
111		145			1.221		1.015			1	0	1
137		158			1.918		1.106			9	0	1
123		143			1.599		1.287			8	0	1
119		151			1.309		1.057			5	0	1
125		150			0.75		1.05			6	0	1
126		147			0.882		1.323			6	0	1
128		166			1.408		1.162			12	0	1
99		152			0.693		0.912			10	0	1
104		147			0.936		1.029			5	0	1
111		147			0.666		0.882			36	0	1
85		143			0.85		0.858			12	0	1
115		158			0.575		0.79			3	0	1
114		144			0.57		0.864			6	0	1
112		156			0.896		1.404			60	0	1
135		128			0.945		0.768			6	0	1
122		134			1.22		0.938			4	0	1
110		137			1.32		1.096			12	0	1
88		158			0.968		0.474			1	0	1
112		160			0.784		0.8			8	0	1
125		147			0.75		1.029			24	0	1
124		154			0.744		0.924			3	0	1
125		158			0.625		1.264			7	0	1
126		151			1.008		2.567			3	0	1
110		135			0.44		1.62			4	0	1
121		134			0.968		0.67			11	0	1
114		146			0.57		0.876			3	0	1
103		137			0.515		0.685			12	0	1
116		163			0.928		1.304			5	0	1
116		141			0.696		0.705			240	0	1
119		161			0.833		0.644			5	0	1
135		156			0.945		1.248			6	0	1
123		161			0.615		1.288			3	0	1
119		152			1.071		0.912			6	0	1
129		146			0.903		0.73			4	0	1
104		153			1.04		0.612			9	0	1
122		148			0.732		2.812			2	0	1
130		163			0.65		0.978			60	0	1
130		151			0.91		0.755			60	0	1
103		158			1.236		0.79			6	0	1
111		152			0.666		0.76			4	0	1
131		145			1.572		1.015			12	0	1
97		136			0.679		0.816			3	0	1
127		160			1.27		0.48			6	0	1
104		154			0.832		0.77			6	0	1
137		146			0.685		0.73			36	1	0
101		153			0.808		1.377			8	0	1
141		139			1.974		0.695			3	1	0
138		156			0.69		2.184			324	1	0
105		149			0.525		0.894			48	0	1
114		134			0.684		0.67			6	0	1
115		149			0.575		1.192			20	0	1
113		156			1.243		1.092			24	0	1
140		143			1.82		0.858			3	0	1
117		141			1.404		0			6	0	1
120		148			0		0.592			3	0	1
130		156			0		0.936			12	0	1
116		155			0		0.93			4	0	1
127		150			0		1.8			37	0	1
122		157			0		1.727			6	0	1
122		157			0		0.628			3	0	1
130		141			0		2.256			6	0	1
139		145			0		1.45			5	0	1
128		157			0		2.041			6	0	1
116		147			0		0.882			3	0	1
129		148			0		0.74			3	0	1
131		160			0		2.4			5	1	0
118		154			0		0.77			60	0	1
130		156			0		1.872			7	0	1
130		147			0		2.205			3	0	1
116		147			0		0			12	0	1
112		139			0		0			6	0	1
123		150			0		0			6	1	0
124		141			0		0			8	0	1
133		153			0		0			2	0	1
144		158			0		0			12	1	0
123		147			0		0			4	0	1
113		143			0		0			3	0	1
126		158			0		0			12	0	1
128		139			0		0			7	0	1
138		149			0		0			12	0	1
122		157			0		0			4	0	1
134		163			0		0			3	0	1
120		140			0		0			2	0	1
115		142			0		0			84	0	1
130		145			0		0			72	1	0
105		156			0		0			3	0	1
130		147			0		0			12	0	1
131		161			0		0			72	0	1
126		154			0		0			2	0	1
122		135			0		0			26	0	1
141		138			0		0			3	0	1
133		140			0		0			6	0	1
132		158			0		0			36	0	1
125		142			0		0			6	0	1
100		157			0		0			72	0	1
		150			0		0			12	0	1
		154			0		0			96	1	0
106		137			0		0			NA	0	1
130		154			0.39		0			4	0	1
143		149			0		0			3	0	1
109		156			0		0			6	0	1
137		138			0		0			3	1	0
117		149			0		0			3	0	1
145		142			0		0			2	0	1
131		158			0		0			24	0	1
115		154			0		0			24	1	0
120		163			0		0			2	0	1
130		151			0		0			3	0	1
139		144			0		0			NA	0	1
134		147			0		0			10	0	1
132		154			0		0			6	0	1
148		131			0		0
141		149			0		0
112		158			1.12		0
132		166			2.508		0
134		168			0		0
83		145			0		0
104		162			0		0
128		172			0		0
125		164			0		0
141		171			0		0
140		180			0		0
99		172			0		0
148		180			0		0
128		153			0		0
142		140			0		0
136		157			0		0
115		163			0		0
141		164			0		0
143		150			0		0
137		155			0		0
133		146			0		0
132		142			0		0
136		151			0		0
147		154			0		0
134		160			0		0
155		163			0		0
134		156			0		1.092
135		174			0		0
133		154			0		0
127		163			0		0
125		151			0		0
129		166			0		0
118		141			0		0
123		144			0		0
111		173			0		0
122		142			0		0
147		164			0		0
125		151			0		0
146		158			0		0
118		174			0		0
134		136			0		0
134		146			0		0
145		151			0		0
127		153			0		0
143		153			0		0
127		152			0		0
122		141			0.366		0
146		163			0		0
131		141			0		0
129		162			0		0
148		149			0		0
133		153			0		0
147		155			0		0.31
138		149			0		0
129		160			0		0
131		137			0		0
122		173			0		0
130		152			0		0.456
155		152			0		0
138		130			0		0
126		156			0		0
135		146			0		0
142		162			0.426		0
141		160			0		0
117		142			0		0
116		179			0		0
134		143			0		0.429
140		160			1.26		0
138		149			0		0
142		153			0.426		0
128		169			0		0
142		158			0		0
131		163			0		0.326
147		145			0		0
134		152			0		0
120		161			0		0.805
152		154			0		0
147		146			0		0
126		159			0		0
137		157			0		0
106		163			0		0
145		153			0		0
131		161			0		0
142		162			0		0
110		155			0		0
123		173			0		0
128		157			0.896		0
145		166			0		0
158		130			0		0
118		169			0		0
139		162			0		0
143		156			0		0
140		159			0		0
138		149			0		0
124		150			0		0
130		173			0		0
148		155			0		0
145		152			0.58		0
137		170			0		0
145		157			0		0
134		179			0		0
132		143			0		0
132		136			0		0.408
134		158			0		0
141		156			0		0
120		148			0		0
133		154			0		0
144		151			0		0
145		159			0		0
143		172			0		0
123		172			0.615		0
134		152			0		0
146		153			0		0
123		150			0		0
116		162			0		0
127		147			0		0
144		162			0		0
158		153			0.79		0
91		164			0		0
120		144			0		0
144		154			0		0
123		149			0		0
130		154			0		0.616
140		162			0		0
138		153			0		0
145		166			0		0
118		153			0		0
88		157			0		0
128		156			0.64		0
119		147			0		0
129		135			0.387		0
112		121			0		0
146		164			0		0
145		144			0		0
144		151			0		0
153		153			0		0
155		119			0		0
140		161			0		0
139		152			0.417		0
143		172			0		0
143		144			0		0
148		167			0		0
143		157			0		0
147		147			0		0
145		160			0		0
146		135			0.73		0
155		153			0		0
122		147			0		0
140		153			0.56		0
129		157			0		0
150		171			0		0
125		175			0		0.875
145		181			0		0
147		169			0		0
145		176			0		0
130		167			0		0
145		163			0		0
117		177			0		0
154		178			0		0
137		169			0		0
146		167			0.292		0
138		168			0		0
136		164			0		0
132		174			0		0
163		155			0		0
117		174			0		0
134		162			0		0
175		147			0		0
153		164			0		0
146		192			0		0.384
143		174			0		0
149		171			0		0
142		187			0		0
127		173			0		0
129		169			0		0
105		189			0.525		0
136		167			2.04		0
122		144			0.854		0
139		167			0.556		0
133		150			0.532		0
104		180			0.832		0
130		161			1.04		0
119		178			0.476		0
118		171			3.068		0
131		181			0.524		0
134		176			0.804		0
108		192			0.54		0
132		151			3.168		0
124		184			0.62		0
121		155			0.605		2.325
127		142			0.635		0.568
134		131			0.536		0.393
134		151			0.67		0.755
117		146			1.404		1.898
128		144			2.176		0.72
124		161			0.62		1.288
111		149			0.666		0.596
138		143			0.828		0.858
100		159			0.6		0.636
128		150			0.896		0.9
106		145			0.742		0.725
111		136			0.666		0.952
128		149			1.024		0.894
121		144			0.968		0.72
141		146			0.423		0.584
134		145			0.268		0.87
129		162			0.258		0.81
129		149			0.258		0.894
137		154			1.507		1.078
128		134			0.256		2.412
133		149			0.266		1.192
122		146			0.61		1.168
140		141			0.42		0.705
127		145			0.381		1.305
142		144			0.426		0.72
131		138			0.786		0.966
129		161			0.258		0.483
140		153			1.82		0.306
134		140			0.402		0.28
101		155			0.101		0.465
129		147			0.774		0.147
146		175			0.292		0.35
131		158			0.262		0.474
142		150			0.568		0.3
131		160			0.393		0.32
134		137			0.536		0.137
139		146			0.695		0.438
123		146			0.984		0.292
141		168			0.423		1.008
145		151			0.435		0.302
141		170			0.987		1.87
129		156			0.387		0.312
133		154			0.532		0.462
130		151			0.39		0.302
144		148			0.72		0.148
161		170			0.805		0.34
119		151			1.666		0.604
133		164			0.266		0.328
143		154			0.858		0.308
141		169			0.423		0.338
149		168			0.745		0.84
116		178			0.464		0.356
146		159			0.292		0.159
133		170			0.399		0.34
135		152			0.405		0.152
132		149			0.792		0.745
131		149			0.393		0.447
135		158			0.81		0.79
126		154			0.756		1.232
137		168			0.274		0.84
128		153			0.384		1.377
141		173			0.564		0.173
121		148			0.363		1.036
120		150			0.24		2.1
135		150			0.27		0.3
141		150			0.282		0.75
123		152			0.615		0.152
128		166			0.384		0.498
150		158			0.45		0.474
147		148			0.441		0.148
139		165			0.417		0.33
150		159			0.75		0.159
128		155			0.896		0.31
133		158			0.399		0.474
155		136			0.93		0.408
131		157			0.524		0.628
134		157			0.536		0.471
131		158			1.31		0.316
143		153			0.429		0.612
134		152			0.938		0.304
133		153			0.665		1.071
122		151			0.366		0.151
135		146			0.675		0.584
137		159			0.274		0.318
137		153			0.548		0.765
135		153			1.08		0.306
80		158			0.48		0.632
134		144			0.536		0.576
126		155			0.378		0.31
139		137			0.973		0.411
136		164			0.68		0.328
139		166			0.556		0.332
112		167			0.336		0.334
129		155			0.516		0.31
128		171			1.28		0.342
126		170			0.504		1.19
126		161			0.504		0.322
139		149			0.417		0.596
130		148			0.39		0.74
133		167			0.532		0.668
145		138			0.29		0.276
157		154			0.942		0.616
140		160			0.7		0.32
136		143			0.544		1.001
140		141			0.98		0.705
131		159			0.917		0.477
131		158			0.524		0.79
135		135			0.54		0.54
110		152			1.21		0.304
135		170			0.27		0.51
104		148			0.312		0.296
127		147			0.381		0.441
144		158			0.576		0.632
126		179			0.378		0.537
134		163			0.536		0.326
120		150			0.48		0.45
110		146			0.33		0.584
121		165			0.484		0.495
145		163			0.435		0.815
136		166			0.544		0.664
131		159			0.524		0.318
116		177			0.464		0.531
135		164			0.81		0.492
143		158			0.715		0.632
134		166			0.536		0.332
122		154			0.61		0.308
121		160			0.363		0.32
127		163			0.635		0.489
116		158			1.74		0.316
130		159			1.82		0.477
134		137			0.268		0.685
136		166			0.952		0.332
103		158			0.515		0.632
133		164			0.798		1.148
130		160			2.08		0.64
124		123			0.248		0.369
113		153			0.678		0.459
118		142			0.472		0.568
134		144			0.268		0.288
129		160			0.258		0.32
126		140			0.378		0.56
138		160			0.828		0.96
138		155			0.414		0.62
123		157			0.246		0.471
132		147			0.528		0.735
111		142			1.11		0.426
117		142			0.351		0.284
136		158			0.544		0.316
133		160			0.266		0.32
123		170			0.246		0.34
131		139			0.262		0.417
113		149			0.226		0.447
123		148			3.198		0.888
141		152			0.705		0.456
127		135			2.413		0.27
134		158			0.536		3.002
127		154			0.381		0.308
124		157			0.372		0.628
128		152			0.128		0.456
132		162			0.924		0.162
143		162			0.429		0.486
115		155			0.345		0.775
128		132			0.256		0.396
131		162			0.393		0.648
124		149			0.248		0.447
120		133			0.72		0.532
135		130			0.135		0.26
125		140			0.25		0.42
121		140			0.121		0.28
129		156			0.258		0.624
132		162			0.396		0.486
133		176			0.665		0.176
149		149			0.745		0.149
131		160			0.262		0.32
135		160			0.54		0.32
121		180			0.242		0.36
122		143			0.732		0.143
136		162			0.544		0.324
128		169			0.384		0.338
126		161			1.008		3.381
126		168			0.378		0.336
132		156			0.66		0.78
116		144			1.044		0.288
131		140			0.786		0.28
136		158			0.272		0.316
128		156			0.384		0.936
134		156			0.67		0.312
132		162			1.188		0.486
144		153			0.288		0.459
124		167			0.868		0.334
123		156			1.107		0.78
150		177			0.3		1.062
127		154			0.254		0.462
132		153			0.264		0.306
116		142			0.696		0.284
127		146			1.905		0.292
126		143			0.252		0.286
128		165			0.512		0.495
126		149			0.63		1.043
130		154			0.26		0.462
137		163			0.685		0.163
131		152			2.358		0.304
115		153			2.415		0.612
116		143			0.58		0.286
124		173			0.372		0.346
125		148			1		0.296
136		141			0.544		0.564
129		139			0.258		0.417
132		150			0.396		0.45
126		149			0.378		0.298
139		151			0.834		0.302
130		150			0.39		0.45
151		172			0.604		1.204
135		158			0.27		0.316
140		147			0.42		0.735
116		151			0.232		0.453
130		159			0.91		0.477
125		152			0.875		0.304
115		133			0.345		0.266
125		137			0.625		0.411
117		148			0.819		1.48
134		155			0.402		0.31
116		147			0.348		0.588
117		150			0.468		0.45
118		146			0.708		0.584
119		154			0.833		0.462
122		153			2.928		0.306
124		149			0.248		0.447
125		146			0.75		0.292
138		160			0.552		0.32
127		158			0.381		0.316
139		149			0.973		0.298
112		160			0.672		0.48
134		150			1.876		0.3
135		155			0.405		0.465
131		157			0.917		0.628
132		143			0.396		0.572
123		147			0.246		0.147
139		143			0.417		0.715
134		152			0.536		0.608
146		152			0.292		0.608
133		154			0.665		0.616
129		167			3.87		0.501
147		151			0.147		0.302
128		163			0.384		0.326
146		144			0.438		0.288
140		171			0.7		0.684
132		152			2.112		1.064
129		157			0.387		0.471
124		165			0.496		0.33
118		161			0.708		0.483
127		160			0.254		0.32
123		151			0.246		0.453
133		160			0.266		0.48
130		163			0.39		0.815
126		149			0.252		0.596
132		151			0.792		1.057
123		160			0.246		0.48
111		158			0.555		0.632
114		160			0.456		0.32
122		141			0.61		0.423
134		148			1.072		0.592
122		158			0.61		0.316
120		151			0.96		0.151
132		151			0.528		0.604
121		152			1.089		0.152
126		138			0.63		0.828
116		141			0.348		0.282
129		149			0.645		1.043
120		140			0.24		0.42
119		150			0.357		0.6
134		148			0.268		0.296
130		144			0.39		0.288
129		147			0.387		0.441
126		155			0.63		0.465
135		156			0.675		0.624
115		136			1.15		0.272
120		153			0.48		0.306
131		149			0.393		0.447
94		115			0.188		0.345
124		148			0.496		0.296
130		155			1.82		0.93
138		137			0.414		0.411
139		160			0.556		0.48
121		148			0.242		0.444
132		155			0.528		0.465
128		144			0.64		0.288
125		159			0.375		1.113
126		152			1.008		1.368
119		155			0.595		0.465
125		139			1.375		0.417
124		158			0.868		0.948
123		155			0.738		0.93
136		152			0.272		0.608
131		162			1.179		1.944
119		156			0.238		1.248
121		154			0.726		0.77
124		147			0.868		0.294
132		174			1.056		0.348
119		155			0.357		0.775
122		156			0.732		0.312
129		153			0.774		0.459
120		154			1.08		0.616
114		166			0.228		0.664
126		152			0.504		0.304
126		142			0.252		0.426
127		144			1.143		0.288
131		148			0.262		0.296
125		142			0.75		0.426
121		155			0.726		0.465
112		160			0.672		0.48
115		147			0.69		0.588
124		155			0.248		0.62
134		152			0.268		0.304
134		166			0.268		0.664
128		155			0.256		0.31
123		150			0.861		0.45
118		156			0.708		0.312
139		143			0.973		1.287
137		157			0.959		0.628
127		149			0.254		0.298
131		150			1.31		0.3
135		162			0.405		0.486
126		146			0.378		0.292
129		157			0.258		0.314
121		150			1.089		1.05
123		147			0.369		0.294
131		146			0.393		0.584
136		161			0.952		0.483
128		149			0.64		0.298
109		163			0.218		0.652
107		164			0.107		0.164
137		147			0.548		0.588
163		155			0.815		0.155
142		158			0.142		0.316
132		154			0.396		0.308
136		141			0.408		0.423
133		157			0.665		0.314
131		162			0.393		0.324
120		163			1.44		0.326
138		143			0.414		0.143
128		142			0.128		0.71
118		163			1.062		0.652
127		149			0.508		0.298
130		148			0.39		0.296
148		151			0.74		0.453
130		138			0.39		1.38
132		149			0.924		0.298
137		154			16.851		0.462
120		147			0.72		0.294
131		163			0.262		0.652
123		144			1.353		0.288
120		153			0.24		0.459
127		162			0.381		0.972
119		168			1.547		0.336
129		139			0.387		0.556
114		148			0.228		1.036
130		151			0.26		0.302
120		160			0.36		0.96
140		130			0.42		0.26
122		156			0.244		0.468
126		153			0.504		0.306
132		148			0.528		0.444
120		147			0.24		0.441
126		150			0.504		0.3
128		150			0.512		0.3
123		160			0.492		0.64
115		140			0.46		0.42
116		161			0.348		0.483
127		141			0.254		0.282
125		154			0.25		0.308
144		154			0.432		1.078
119		155			0.357		0.465
130		163			0.26		2.445
136		157			0.408		0.785
144		149			0.288		0.149
79		163			0.237		0.163
125		177			0.375		0.885
142		154			0.284		0.462
145		168			0.58		0.504
137		158			1.37		0.79
133		147			0.399		0.294
124		165			0.496		0.33
137		156			0.274		0.936
143		166			1.716		0.332
137		164			1.096		0.328
117		168			0.819		0.336
145		145			0.29		0.87
137		166			0.411		0.498
137		165			0.411		0.825
120		178			0.24		0.534
136		154			0.408		0.462
134		147			0.268		1.47
129		152			0.258		0.456
144		174			0.432		0.348
134		156			0.268		0.936
126		144			0.378		0.288
149		153			0.596		0.306
131		162			0.131		0.486
156		162			0.312		0.162
149		154			0.447		0.308
134		166			0.402		0.498
132		152			0.396		0.608
133		152			2.394		0.152
146		157			0.438		0.314
132		163			2.112		0.815
152		169			0.456		0.338
148		157			0.296		1.413
133		159			0.266		0.477
130		164			0.39		0.492
137		168			0.274		0.336
141		161			1.128		0.483
133		162			0.399		0.648
140		139			0.56		0.556
131		163			0.393		0.489
142		168			0.71		1.008
138		157			1.794		0.314
142		149			0.426		0.447
140		157			0.7		0.628
143		153			0.429		0.306
153		150			0.306		0.15
134		150			0.536		1.2
145		135			0.725		0.405
126		153			0.378		0.459
135		134			0.54		0.402
157		144			0.785		0.288
162		150			0.486		0.3
136		155			0.408		0.93
142		165			0.426		0.33
143		146			0.429		0.292
132		154			0.264		0.77
132		144			0.264		0.288
141		163			0.282		0.489
143		114			0.715		0.912
146		151			0.292		0.453
129		176			0.387		0.352
123		153			0.123		1.071
145		160			2.175		0.8
131		166			1.441		0.996
140		143			1.54		0.286
133		152			1.596		1.216
138		144			0.276		0.72
116		140			0.348		0.84
131		149			0.262		0.894
130		151			0.26		0.906
137		158			0.548		1.106
136		164			0.408		1.148
137		139			0.411		0.834
133		164			0.266		1.312
139		168			0.834		1.344
126		154			0.252		1.386
148		157			0.296		0.942
126		138			0.882		0.828
108		169			0.756		1.183
131		168			0.655		1.008
152		154			0.76		1.232
109		158			0.436		1.264
127		153			1.016		1.224
119		143			0.714		1.001
142		167			0.994		1.503
126		153			1.008		1.224
111		149			0.222		1.192
140		152			0.84		1.064
136		152			0.816		1.064
120		153			0.72		0.918
134		156			0.938		1.248
116		161			1.044		1.127
123		156			0.861		0.936
130		142			0.91		1.136
140		165			0.98		1.32
124		150			0.992		1.2
150		156			1.2		1.092
96		149			0.576		1.043
136		148			1.224		1.184
137		159			1.096		1.272
110		152			0.11		1.064
137		149			1.096		1.341
146		153			1.022		0.918
118		152			0.118		0.912
147		166			1.029		1.162
119		143			0.833		1.144
103		149			0.618		1.043
104		148			0.728		1.036
134		153			1.072		1.836
133		152			0.931		1.064
120		139			0.96		0.834
134		152			1.072		1.216
115		146			0.92		1.168
142		163			0.852		0.978
141		157			1.269		1.256
112		146			0.784		0.876
124		121			0.868		0.847
132		140			1.056		0.98
124		140			0.868		1.12
151		192			1.208		1.152
134		143			1.072		1.144
139		150			1.112		1.05
135		152			1.215		0.304
124		148			0.992		1.332
133		161			1.064		1.449
131		158			1.048		1.422
142		153			1.136		0.918
140		147			1.12		1.176
122		154			0.976		1.078
132		149			0.792		0.894
126		156			1.008		1.248
118		150			0.826		1.2
119		166			0.833		1.494
95		159			0.095		1.272
117		152			0.819		1.216
130		149			1.04		1.043
92		142			0.828		0.994
107		159			0.856		1.272
113		181			0.904		1.448
100		148			0.8		0.888
129		141			1.032		1.128
119		153			0.952		1.224
125		144			0.875		1.152
125		148			0.875		1.184
116		146			0.232		1.022
134		113			1.072		1.582
116		141			1.044		1.128
134		118			0.804		0.944
129		108			0.774		0.864
109		135			0.981		0.945
136		155			0.952		1.085
143		165			0.572		0.825
135		152			0.945		1.064
131		147			1.048		0.882
136		162			0.952		1.296
125		154			1		1.078
93		152			0.744		1.064
128		159			0.768		1.113
120		168			0.24		0.336
135		165			1.08		0.825
104		155			0.728		0.31
137		159			0.959		1.113
100		117			0.3		21.996
123		151			0.861		0.302
103		150			1.545		0.45
108		152			0.972		0.608
114		150			1.026		0.3
125		148			1		0.296
130		159			0.91		0.477
124		139			0.992		0.417
116		166			0.232		0.664
127		156			0.889		0.468
132		157			1.056		0.628
132		160			1.056		0.48
156		162			0.936		0.648
139		158			0.417		0.632
134		162			0.402		0.486
141		147			0.423		0.294
152		159			0.456		0.477
128		146			0.512		0.584
133		159			0.266		0.636
143		155			0.572		0.775
133		158			0.665		0.316
146		158			0.584		0.316
142		157			0.284		0.628
123		161			0.369		0.644
133		142			0.399		0.426
142		176			0.426		0.176
128		154			1.024		0.308
145		146			0.725		1.168
128		164			0.256		0.328
143		151			0.858		0.453
133		164			2.394		0.328
126		155			0.504		0.62
149		163			0.596		0.326
136		150			0.408		0.45
141		165			0.423		2.475
127		144			1.27		0.576
113		148			0.791		0.74
133		158			0.266		0.474
124		157			0.248		1.727
138		154			0.69		0.308
128		145			0.512		0.29
131		147			1.572		0.588
139		172			0.556		0.688
130		155			0.52		0.775
133		160			0.266		0.64
134		160			0.268		0.48
130		137			1.04		0.274
139		163			0.417		0.652
144		148			0.72		0.444
125		156			0.375		0.312
108		154			0.54		0.308
140		160			0.42		0.48
130		153			0.26		0.459
120		146			0.6		0.438
131		163			0.655		0.489
122		147			0.244		0.294
146		153			0.292		0.612
121		157			0.484		0.314
134		155			1.876		0.465
130		144			0.65		0.288
108		144			0.54		0.576
118		160			0.59		0.8
126		160			0.126		0.96
115		153			0.23		0.459
138		147			0.414		1.323
125		151			0.5		0.604
130		150			0.52		0.75
134		158			0.402		0.316
122		159			0.488		0.477
131		146			0.786		0.584
138		150			0.69		0.75
141		154			0.564		0.462
139		163			0.695		0.815
130		161			0.39		0.644
124		138			2.604		4.278
135		157			0.54		0.471
135		156			0.81		0.312
142		161			0.568		0.805
129		168			0.387		0.336
136		153			1.088		0.459
126		153			2.142		0.765
130		136			0.78		0.272
130		156			1.17		2.028
123		163			0.369		0.326
139		157			0.556		0.785
127		148			0.381		0.148
126		143			0.63		0.286
139		155			0.973		0.62
137		151			0.685		0.302
136		160			0.68		1.76
120		164			0.24		0.328
134		150			0.67		0.15
127		161			0.381		0.644
125		148			0.375		0.296
125		147			1		0.294
136		152			0.544		0.608
127		141			0.635		0.141
138		128			1.104		0.256
131		153			1.048		0.612
137		143			2.329		0.143
122		153			0.366		0.306
124		130			0.62		0.39
104		164			3.536		0.328
113		161			0.452		0.322
137		151			0.548		0.755
134		147			0.536		0.294
132		150			0.264		0.6
119		156			0.357		0.312
132		146			0.396		0.292
96		165			0.192		0.495
130		171			0.78		0.342
134		165			0.268		1.155
131		159			0.131		0.954
92		146			0.092		0.438
117		138			0.819		0.276
116		149			0.812		0.149
119		153			0.357		0.918
127		152			0.508		0.608
132		153			0.66		0.306
117		139			0.351		0.417
127		145			0.381		0.435
124		157			0.248		0.314
130		159			0.52		0.795
123		146			0.492		1.022
130		150			0.26		0.15
127		160			0.254		0.32
138		152			0.276		0.456
128		163			0.384		0.489
138		151			0.966		0.906
138		154			0.966		0.616
128		159			0.512		0.477
126		148			0.63		0.296
138		152			0.138		0.608
132		144			0.264		0.288
128		151			0.256		0.453
146		168			0.73		0.336
134		151			0.804		0.453
126		151			0.378		0.302
105		157			0.315		0.314
121		153			1.331		0.306
128		157			0.256		0.471
134		159			0.268		0.318
110		145			0.33		0.29
113		171			0.339		0.513
140		131			0.28		0.262
140		146			0.56		0.584
141		154			0.987		0.308
114		149			0.684		0.298
123		162			0.369		0.324
121		150			0.484		0.45
128		146			0.384		1.606
131		149			0.655		0.447
142		166			0.142		0.166
135		159			0.27		0.477
118		162			0.354		1.782
124		153			0.248		1.224
130		149			0.52		0.745
130		159			0.26		0.477
128		163			0.128		0.978
121		143			0.484		0.572
132		153			1.056		4.284
124		161			0.372		0.322
124		129			0.248		0.387
110		157			0.11		0.785
136		133			0.544		0.798
119		152			0.476		0.456
136		155			0.544		0.465
136		143			0.544		0.572
133		133			0.665		0.665
120		154			0.6		0
141		148			0.564		0.444
130		148			0.39		0
115		148			0.46		0
116		145			0.696		1.015
131		147			0.262		0
123		139			0.492		0.556
148		148			0.592		0
141		145			0.564		0
131		162			0.393		0.972
116		147			0.232		0
141		149			0.564		0
135		154			0.405		0
120		150			0.96		1.05
123		143			0.492		0
129		153			0.258		0
122		158			3.05		0
130		147			0.65		0
131		159			0.393		0
123		129			1.845		0
107		144			0.428		0
132		157			0		0
110		103			0		0.412
120		157			0		0
124		157			0		0
119		141			0		0
135		151			0		0
120		139			0.72		0
125		148			0		0
121		146			0.363		0
128		145			0		0
128		154			0		0
132		141			1.188		0.423
120		135			0.48		0
120		143			0		0
116		145			0.464		1.16
122		137			0		0
134		144			0		0
133		145			0		0
129		153			0		0
106		135			0		0
116		141			0		0
123		146			0		0
123		138			0		0
121		143			0.484		0
113		136			0		0
109		141			0		0
127		137			0		0
130		134			0		0
123		159			0		0
89		152			0		0
132		107			0		0
116		141			0		0
119		144			0		0
116		125			0		0
132		155			0		0
129		140			0		0
124		155			0		0
131		144			1.179		0
113		128			0.339		0
121		159			0		0
132		140			0.396		0
123		167			0		0
138		175			0		0
124		149			0		0
126		169			0.504		0
112		147			0		0
119		166			1.071		0
127		153			1.016		0.612
111		151			0		0
126		127			0		0.762
128		155			0		0
129		149			0		0
117		151			0		0
128		157			0		0.628
123		153			0		0
110		148			0		0
107		146			0		0
144		147			1.008		0
153		146			0.612		0
152		162			0		0
122		132			0		0
144		175			0.576		0
104		133			0		0
104		146			0		0
115		144			0		0
123		150			0.492		0
115		144			0		0
113		129			0		0
127		123			0		0
137		150			0		0.45
129		131			0		0
136		127			0		0
144		145			0		0
138		145			0.552		0
141		148			0		0
133		150			0		0
131		151			0		0
131		115			0.524		0
132		156			0		0
137		145			0		0.58
122		141			0		0
137		144			0		0
123		138			0		0
115		144			0.46		0
121		156			0.605		0
129		144			0		0
135		140			0		0
132		166			0		0
134		144			0		0
119		155			0		0
78		150			0		0
134		134			0.536		0
132		141			0		0.564
135		161			0		0
126		149			0		0
122		144			0		0
120		149			0.36		0
142		147			0		0
122		137			0		0.411
105		144			0		0.72
107		150			0		0
112		137			0		0
116		159			0.348		0
132		119			0		0
104		145			0		0
104		171			0		0
135		131			0		0
138		131			0		0
131		132			0		0
123		148			0		0
134		156			0.402		0
134		162			0		0.486
102		152			0		0
107		150			0		0
128		133			0		0
107		161			0		0
146		157			0		0.471
123		148			0		0.444
126		146			0		0.584
116		143			0		0.286
129		150			0		0.9
145		157			0		0.314
140		144			0		0.432
105		148			0		0.296
150		157			0		0.785
134		166			0		0.664
120		140			1.56		0.42
128		159			0		0.636
118		148			0		1.184
143		163			0		0.489
117		158			0		0.632
122		152			0		0.304
127		144			0.889		0.288
125		151			0		0.302
115		153			0		0.459
127		151			0		0.302
85		132			0		0.396
136		148			0		0.444
118		142			0		0.568
140		150			0		0.6
113		148			1.356		0.444
125		166			0		0.83
133		158			0		0.632
121		139			0		0.695
110		150			0		1.2
141		150			0		0.6
114		157			0		0.785
116		160			0		0.32
122		141			0		0.282
127		167			0		0.334
146		147			0		0.294
129		143			0.516		1.573
123		168			0.984		0.672
131		147			0.393		0.441
135		147			0.405		0.294
134		156			0.268		0.624
130		177			0.65		0.354
124		161			0.62		0.644
123		152			0.492		0.456
115		149			0.69		0.596
122		136			0.488		0.408
132		157			0.396		0.628
133		167			1.197		0.668
132		148			0.528		0.296
133		152			0.532		1.672
130		147			0.52		0.588
127		151			0.381		0.755
136		153			0.544		0.306
140		154			0.98		0.462
127		152			0.762		0.304
134		152			0.402		0.608
132		162			0.66		0.648
122		154			0.122		1.386
117		171			0.585		0.171
140		147			0.56		0.441
123		149			0.738		0.745
131		154			0.786		0.308
116		146			0.348		0.146
138		147			0.414		0.294
126		154			0.504		0.308
135		153			0.405		0.306
125		154			0.875		0.308
132		158			0.396		0.79
130		144			1.04		0.72
139		153			1.946		0.153
118		157			0.708		0.314
132		161			0.264		0.322
130		144			0.52		0.144
129		148			0.516		0.296
135		159			0.945		1.59
127		152			0.762		0.76
132		149			0.396		0.447
133		172			0.931		0.344
133		152			1.463		0.456
132		145			2.508		0.29
131		144			0.786		0.432
129		168			0.645		0.672
115		149			0.345		0.894
133		141			0.399		2.115
117		169			0.351		0.338
134		148			0.67		0.296
130		169			0.39		0.507
128		141			0.384		0.141
142		152			0.284		1.216
116		158			0.696		0.316
154		150			0.462		0.3
136		152			0.544		0.304
138		145			0.414		0.29
134		173			0.804		0.173
134		129			0.536		0.258
110		121			0.44		0.484
139		148			0.695		0.74
127		153			0.508		0.459
128		148			0.384		0.296
131		144			0.262		0.432
127		160			1.016		0.48
134		141			0.268		0.423
129		157			0.258		0.314
131		141			0.262		0.564
119		148			0.238		0.296
133		143			0.399		0.429
131		145			0.262		0.29
126		145			0.63		0.435
121		153			0.484		0.459
126		137			0.378		1.233
140		165			0.84		0.66
132		152			0.396		0.304
133		158			0.665		0.948
128		150			0.512		0.45
108		158			0.216		0.316
139		150			0.556		0.45
125		164			0.25		0.82
125		151			0.375		0.453
135		145			0.675		1.45
112		154			0.448		0.77
138		163			0.276		0.326
132		143			0.264		0.572
135		140			0.135		0.56
148		148			0.74		0.888
134		160			0.402		0.48
138		138			0.414		0.69
141		144			0.423		0.432
124		151			0.496		0.453
118		150			0.944		0.6
108		161			0.648		0.483
147		147			0.294		0.588
132		150			0.264		0.3
139		155			0.556		0.93
135		146			1.62		0.438
105		155			0.315		0.465
133		151			1.33		1.963
136		153			0.68		0.306
135		142			1.35		0.284
128		139			0.256		0.417
99		150			11.286		0.3
167		149			0.668		0.596
112		149			1.232		0.596
130		152			1.04		0.304
84		150			0.168		0.3
126		160			0.252		0.48
123		148			0.369		0.888
122		148			0.732		0.888
132		150			0.528		0.45
118		146			0.472		0.438
135		126			0.405		0.252
126		142			0.63		0.284
100		161			0.4		0.483
134		148			0.402		0.296
128		158			1.152		0.316
114		154			0.342		0.924
123		154			0.369		1.54
125		155			1		0.62
126		169			0.378		1.183
122		154			0.122		0.462
108		152			0.324		0.608
114		158			0.228		0.474
104		153			1.456		0.306
120		147			0.36		0.588
60		153			0.18		0.306
112		151			0.448		0.906
100		146			0.4		1.46
134		149			0.402		0.298
102		158			0.306		0.158
147		142			0.588		0.71
110		144			0.66		0.288
115		155			0.46		1.085
109		167			0.545		0.334
113		158			0.791		0.316
119		158			0.238		0.316
90		141			0.18		0.423
108		134			0.324		0.268
120		147			0.48		0.294
131		143			0.524		0.429
115		164			0.23		0.328
119		135			0.476		0.54
124		153			0.248		0.306
115		158			0.23		0.316
97		157			1.067		0.314
129		158			0.387		3.002
100		162			0.3		0.324
124		153			0.372		0.153
124		149			0.372		0.447
114		152			0.456		2.28
116		165			0.464		0.825
117		153			0.234		0.612
114		152			0.228		0.152
135		152			0.675		0.152
120		155			0.48		0.155
123		151			0.492		0.302
114		151			0.228		0.453
112		162			0.224		0.162
104		150			0.208		0.3
119		156			0.238		0.156
112		156			0.336		0.312
89		155			0.267		1.085
127		158			1.016		0.158
121		145			0.484		1.16
117		150			0.351		0.3
123		156			0.369		0.468
129		147			0.516		0.294
116		154			0.232		0.308
127		160			0.381		0.64
125		145			0.625		0.725
129		158			0.516		0.632
131		157			0.262		0.314
134		158			0.804		0.79
99		151			0.198		0.604
120		144			0.48		0.288
123		151			0.246		0.302
130		139			0.52		0.278
121		155			0.242		0.31
130		165			0.26		0.99
128		150			0.384		0.3
127		158			0.127		0.474
137		151			0.822		0.302
134		164			0.804		0.984
131		110			0.262		0.22
149		157			0.596		0.314
141		152			0.846		0.456
124		159			0.62		0.954
120		121			1.8		0.242
130		159			0.52		0.477
142		149			0.284		0.745
135		155			0.675		0.62
124		172			0.744		0.172
141		155			0.141		0.31
130		168			0.52		0.504
108		153			0.216		0.306
141		155			0.282		0.31
145		151			0.435		1.812
124		155			3.472		0.31
141		152			0.423		0.304
135		146			0.945		0.292
125		161			0.875		1.449
134		139			0.268		0.278
127		151			0.254		0.906
133		156			0.266		0.468
126		148			0.252		0.296
129		141			0.387		0.423
144		169			0.864		0.338
129		154			0.387		0.462
142		158			0.426		0.79
123		172			0.369		0
127		170			0.254		0
132		177			0.264		0
126		173			0.126		0
132		169			0.396		0
128		172			0.256		0
131		179			0.262		0
134		170			0.268		0
129		162			0.516		0
122		179			0.61		0
126		183			1.008		0
121		177			0.847		0
121		201			0.121		0
120		177			0.24		0
130		165			0.52		0
128		201			0.256		0
119		167			0.595		0
140		164			0.98		0.492
133		172			0.665		0
129		156			0.258		0
128		174			0.768		0
126		175			0.882		0
135		168			0.27		0
149		172			0.447		0
129		164			0.387		0
124		175			0.744		0
134		174			0.536		0
127		181			0.254		0
133		159			0.665		0
173		165			0.519		0
143		162			0.858		0
142		168			0.284		0
132		175			0.66		0
123		150			0.492		0
132		166			0.396		0
143		171			1.001		0
124		149			0.62		0
125		170			0.875		0
119		168			0.357		0
131		170			0.262		0
132		173			1.848		0
126		157			0.63		0
132		179			0.396		0
132		145			0.528		0
136		145			0.544		0
136		146			0.544		0
118		147			0.59		0
126		151			0.378		0
118		158			0.354		0
131		144			0.655		0.576
148		92			0		0
133		153			0.532		0.612
164		114			0		0
143		141			0		0
148		154			0		0
143		139			0		0
142		144			0		1.296
142		117			0		0
130		150			0		0
122		155			0		0
141		159			0		0
149		149			0		0.298
151		162			0		0
140		160			0		0
156		157			0		0.785
149		155			0		0
144		111			0		0
114		150			0.342		0
144		155			0		0.62
153		134			0		0.804
134		109			1.072		0
144		120			0		0
149		126			0		0
143		116			0		0
161		127			0.483		0.635
139		133			0		0
140		125			0.28		0
164		142			0		0.568
133		120			0		0.48
130		122			0		0
144		121			0		0
126		141			0		0
130		142			0		0
133		137			2.128		0
126		168			0		0
130		120			0		0
152		127			0		0
128		149			0.768		0
127		139			0		0
126		139			0		0
152		153			0		0.459
99		117			0		0
123		89			0		0
142		184			0		0
160		141			0		0
137		140			0		0.56
161		136			0		0
146		121			0		0
137		133			0		0
128		153			0		0
125		160			0		0
115		177			1.035		0
133		138			1.463		0
142		148			0		0
123		140			0.492		0
121		118			0		0.59
134		129			0		0
117		130			0		0
130		168			0.91		0
119		153			0		1.377
110		131			0		0
114		146			0		0
110		170			0		0
70		119			0		0
123		154			0		0
128		160			0		0
126		142			0		1.136
115		150			0		0
124		138			0		0
127		154			0		0
113		148			0		0
136		151			0.68		0
123		160			0		0
120		115			0		0
142		160			0		0
113		153			0		0
138		163			0		0
110		157			0		0
121		159			0.484		0
153		143			0		0
115		162			0		0
133		142			0		0
125		155			0		0
149		158			0.745		0
164		160			0		0.96
150		143			0		0
151		165			0		0
157		144			0		0
147		157			0		0
159		143			0		0
139		159			0		0
132		136			0.924		0
143		159			0		0
160		152			0		0
160		166			0		0
122		165			0		0
120		153			0		0
116		144			0		0
113		146			0		0
128		146			0		0
127		150			0		0
96		136			0		0
116		135			0		0
89		137			0		0
130		159			0		0
130		147			0		0
101		145			0		0
120		130			0		0
123		119			0		0
111		123			0		0
122		81			0.366		0
118		161			0		0
134		117			0.804		0
130		147			0		0
112		145			0.56		0
120		137			1.08		0
114		174			0		0
127		139			0		0.417
119		149			0.714		0
131		148			0		0
110		156			0		0
121		149			0.484		0
130		158			0		0
93		153			0		0
116		121			0		0
131		119			0		0
130		145			0		0
131		147			0		0
109		148			0		0
116		160			0.464		0.64
131		153			0		0
127		156			1.27		0
126		166			0		0
127		171			0		0.684
122		161			0		0
139		143			0.556		0
143		136			0		0
124		155			0		0
130		143			0		0
146		141			0		0
132		126			0		0
148		143			0		0
131		152			0		0
149		147			0		0
134		139			0		0.695
124		127			0		0
139		135			0		0
129		112			0		0
121		142			0		0
135		150			0.405		0
122		159			0.366		0
132		146			0		0
112		129			0.336		0
141		168			0.423		0
101		148			0		0
136		161			0		0
132		125			0		0
154		145			0		0
145		147			0		0.588
[truncated: 3,005 more rows]

## Sheet: Supplementary Fig. 6
Region	Population	Haplotype diversity	Number of haplotypes
EAS	CDX	0.689675	15
EAS	CHB	0.744274	22
EAS	CHS	0.723039	14
EAS	JPT	0.790218	17
EAS	KHV	0.65978	17
AMR	CLM	0.717349	24
AMR	MXL	0.674194	19
AMR	PEL	0.482907	15
AMR	PUR	0.744961	32
EUR	CEU	0.76334	20
EUR	FIN	0.751046	21
EUR	GBR	0.77702	21
EUR	IBS	0.768146	26
EUR	TSI	0.752686	23
SAS	BEB	0.766428	25
SAS	GIH	0.770148	31
SAS	ITU	0.744665	29
SAS	PJL	0.765191	26
SAS	STU	0.76437	23
AFR	ACB	0.959527	69
AFR	ASW	0.923005	50
AFR	ESN	0.942506	62
AFR	GWD	0.946198	61
AFR	LWK	0.966126	69
AFR	MSL	0.950173	52
AFR	YRI	0.938615	63

## Sheet: Supplementary Fig. 9
Province	β-Thalassemia mutations	Number
GX	CD41/42	133
GX	CD17	84
GX	-28	28
GX	IVS-II-654	19
GX	HbE	14
GX	-50	13
GX	Hb NewYork	12
GX	IVS-I-1	7
GX	CD71/72	6
GX	IVS-II-5	5
GX	CD43	3
GX	-29	2
GX	CD27/28	2
GX	Others	4
GZ	CD41/42	95
GZ	CD17	55
GZ	IVS-II-654	15
GZ	-28	9
GZ	HbE	8
GZ	Hb NewYork	6
GZ	-50	2
GZ	CD43	2
GZ	-29	1
GZ	CD27/28	1
GZ	Others	3
GD	CD41/42	68
GD	IVS-II-654	46
GD	-28	31
GD	CD17	15
GD	-50	13
GD	HbE	7
GD	Hb NewYork	5
GD	CD71/72	3
GD	CD27/28	1
GD	IVS-I-1	1
GD	Others	16
HN	CD41/42	96
HN	-50	19
HN	-28	12
HN	Hb NewYork	5
HN	IVS-II-654	5
HN	-29	2
HN	CD17	2
HN	CD71/72	2
HN	CD43	1
HN	Others	4
YN	HbE	29
YN	CD41/42	27
YN	CD17	22
YN	-28	7
YN	-50	6
YN	IVS-II-654	5
YN	CD71/72	3
YN	IVS-I-1	2
YN	Hb NewYork	1
YN	CD27/28	1
YN	Others	7

## Sheet: Supplementary Fig. 10
Mutation ID	Haplotype ID	Number of Haplotypes	Haplotype Group
-28	H1	5	HG1
-28	H14	78	HG3
-28	H2	1	HG1
-28	H3	1	HG1
-28	H6	1	HG2
CD41/42	H1	260	HG1
CD41/42	H111	1	HG1
CD41/42	H18	2	HG1
CD41/42	H2	127	HG1
CD41/42	H3	11	HG1
CD41/42	H33	1	HG1
CD41/42	H4	3	HG3
CD41/42	H41	1	HG1
CD41/42	H46	1	HG1
CD41/42	H5	5	HG2
CD41/42	H7	1	HG1
CD41/42	H71	4	HG1
CD41/42	H8	1	HG1
IVS-II-654	H1	76	HG1
IVS-II-654	H10	1	HG1
IVS-II-654	H106	1	HG1
IVS-II-654	H2	1	HG1
IVS-II-654	H221	1	HG1
IVS-II-654	H3	4	HG1
IVS-II-654	H4	3	HG3
IVS-II-654	H5	1	HG2
IVS-II-654	H6	1	HG2
IVS-II-654	H8	1	HG1
Hb NewYork	H1	26	HG1
Hb NewYork	H3	1	HG1
Hb NewYork	H4	1	HG3
Hb NewYork	H7	1	HG1
CD17	H1	156	HG1
CD17	H10	1	HG1
CD17	H11	1	HG2
CD17	H17	1	HG1
CD17	H181	1	HG1
CD17	H2	10	HG1
CD17	H21	1	HG1
CD17	H3	2	HG1
CD17	H4	1	HG3
CD17	H5	1	HG2
CD17	H59	1	HG2
CD17	H87	1	HG1
CD17	H98	1	HG1
-50	H1	12	HG1
-50	H2	3	HG1
-50	H3	24	HG1
-50	H4	14	HG3
CD71/72	H1	14	HG1
HbE	H1	16	HG1
HbE	H11	2	HG2
HbE	H2	3	HG1
HbE	H22	1	HG2
HbE	H3	1	HG1
HbE	H4	3	HG3
HbE	H42	1	HG2
HbE	H5	30	HG2
HbE	H6	1	HG2
HbE	H7	1	HG1
CD27/28	H6	5	HG2
IVS-I-1	H1	1	HG1
IVS-I-1	H6	9	HG2
CD43	H1	3	HG1
CD43	H4	1	HG3
CD43	H5	2	HG2
-29	H1	4	HG1
-29	H4	1	HG3
IVS-II-5	H1	4	HG1
IVS-II-5	H46	1	HG1
-28	H14	1	HG3
-50	H1	1	HG1

## Sheet: Supplementary Fig. 11
Population	Haplotype ID	Haplotype Grouping	Number of Haplotypes	Haplotype Group
Achang	H2	H2	1	HG1
Achang	H5	H5	1	HG2
Bai	H27	Others	1	HG1
Bai	H1	H1	243	HG1
Bai	H5	H5	60	HG2
Bai	H7	H7	18	HG1
Bai	H6	H6	22	HG2
Bai	H4	H4	51	HG3
Bai	H3	H3	34	HG1
Bai	H2	H2	60	HG1
Bai	H9	H9	5	HG1
Bai	H18	Others	3	HG1
Bai	H8	H8	7	HG1
Bai	H11	H11	2	HG2
Bai	H13	H13	1	HG1
Bai	H23	Others	2	HG1
Bai	H10	H10	7	HG1
Bai	H32	Others	7	HG2
Bai	H34	Others	3	HG3
Bai	H25	Others	1	HG3
Bai	H51	Others	1	HG2
Bai	H24	Others	1	HG1
Bai	H20	Others	2	HG2
Bai	H21	Others	1	HG1
Bai	H47	Others	1	HG3
Bai	H30	Others	2	HG2
Bai	H41	Others	2	HG1
Bai	H19	Others	1	HG2
Bai	H50	Others	1	HG1
Bai	H22	Others	3	HG2
Bai	H29	Others	1	HG1
Bai	H283	Others	1	HG1
Bai	H35	Others	1	HG3
Bai	H173	Others	1	HG2
Bai	H284	Others	1	HG2
Bai	H56	Others	1	HG1
Bai	H12	H12	1	HG2
Bai	H17	Others	1	HG1
Blang	H1	H1	27	HG1
Blang	H2	H2	6	HG1
Blang	H4	H4	5	HG3
Blang	H3	H3	3	HG1
Blang	H5	H5	5	HG2
Blang	H9	H9	1	HG1
Blang	H10	H10	1	HG1
Blang	H43	Others	1	HG3
Blang	H6	H6	2	HG2
Blang	H23	Others	1	HG1
Buyei	H3	H3	41	HG1
Buyei	H1	H1	378	HG1
Buyei	H2	H2	72	HG1
Buyei	H17	Others	2	HG1
Buyei	H4	H4	24	HG3
Buyei	H6	H6	17	HG2
Buyei	H5	H5	37	HG2
Buyei	H22	Others	1	HG2
Buyei	H8	H8	15	HG1
Buyei	H16	Others	1	HG1
Buyei	H7	H7	12	HG1
Buyei	H143	Others	2	HG1
Buyei	H144	Others	1	HG2
Buyei	H206	Others	1	HG1
Buyei	H207	Others	1	HG1
Buyei	H208	Others	1	HG2
Buyei	H27	Others	1	HG1
Buyei	H81	Others	2	HG1
Buyei	H9	H9	3	HG1
Buyei	H11	H11	4	HG2
Buyei	H39	Others	1	HG1
Buyei	H78	Others	1	HG3
Buyei	H215	Others	1	HG1
Buyei	H146	Others	1	HG1
Buyei	H48	Others	2	HG2
Buyei	H147	Others	2	HG1
Buyei	H36	Others	1	HG3
Buyei	H13	H13	2	HG1
Buyei	H12	H12	2	HG2
Buyei	H24	Others	1	HG1
Buyei	H26	Others	1	HG1
Buyei	H20	Others	1	HG2
Buyei	H57	Others	1	HG2
Buyei	H21	Others	1	HG1
Buyei	H124	Others	1	HG1
Buyei	H365	Others	1	HG2
Zang	H1	H1	3	HG1
Zang	H3	H3	1	HG1
Zang	H9	H9	1	HG1
Zang	H2	H2	1	HG1
Chosen	H1	H1	1	HG1
Chosen	H2	H2	1	HG1
Chuanqing	H2	H2	3	HG1
Chuanqing	H1	H1	1	HG1
Dai	H1	H1	234	HG1
Dai	H5	H5	30	HG2
Dai	H10	H10	2	HG1
Dai	H4	H4	24	HG3
Dai	H6	H6	19	HG2
Dai	H3	H3	47	HG1
Dai	H2	H2	52	HG1
Dai	H20	Others	1	HG2
Dai	H7	H7	8	HG1
Dai	H89	Others	1	HG1
Dai	H12	H12	2	HG2
Dai	H74	Others	1	HG1
Dai	H36	Others	1	HG3
Dai	H22	Others	3	HG2
Dai	H17	Others	2	HG1
Dai	H19	Others	2	HG2
Dai	H28	Others	1	HG1
Dai	H9	H9	2	HG1
Dai	H29	Others	3	HG1
Dai	H14	H14	1	HG3
Dai	H8	H8	3	HG1
Dai	H52	Others	1	HG1
Dai	H40	Others	1	HG2
Dai	H24	Others	1	HG1
Dai	H33	Others	1	HG1
Dai	H11	H11	2	HG2
Dai	H13	H13	2	HG1
Dai	H18	Others	1	HG1
Dai	H104	Others	1	HG2
Dai	H50	Others	1	HG1
Dai	H126	Others	1	HG1
Dai	H43	Others	1	HG3
Deang	H1	H1	2	HG1
Deang	H3	H3	1	HG1
Deang	H5	H5	1	HG2
Dong	H3	H3	126	HG1
Dong	H1	H1	694	HG1
Dong	H10	H10	2	HG1
Dong	H58	Others	1	HG3
Dong	H2	H2	100	HG1
Dong	H4	H4	91	HG3
Dong	H7	H7	31	HG1
Dong	H15	Others	5	HG2
Dong	H6	H6	23	HG2
Dong	H9	H9	13	HG1
Dong	H20	Others	6	HG2
Dong	H5	H5	77	HG2
Dong	H53	Others	1	HG2
Dong	H70	Others	1	HG1
Dong	H19	Others	2	HG2
Dong	H28	Others	1	HG1
Dong	H13	H13	2	HG1
Dong	H11	H11	3	HG2
Dong	H8	H8	40	HG1
Dong	H66	Others	2	HG1
Dong	H14	H14	2	HG3
Dong	H57	Others	1	HG2
Dong	H26	Others	3	HG1
Dong	H21	Others	1	HG1
Dong	H25	Others	4	HG3
Dong	H31	Others	1	HG1
Dong	H44	Others	1	HG2
Dong	H56	Others	1	HG1
Dong	H83	Others	1	HG2
Dong	H149	Others	1	HG1
Dong	H17	Others	3	HG1
Dong	H39	Others	1	HG1
Dong	H37	Others	3	HG1
Dong	H106	Others	1	HG1
Dong	H35	Others	2	HG3
Dong	H50	Others	1	HG1
Dong	H73	Others	2	HG2
Dong	H33	Others	1	HG1
Dong	H32	Others	1	HG2
Dong	H176	Others	1	HG1
Dong	H12	H12	1	HG2
Gelao	H26	Others	1	HG1
Gelao	H1	H1	28	HG1
Gelao	H3	H3	5	HG1
Gelao	H2	H2	8	HG1
Gelao	H4	H4	8	HG3
Gelao	H5	H5	6	HG2
Gelao	H8	H8	2	HG1
Gelao	H60	Others	1	HG1
Gelao	H11	H11	1	HG2
Gelao	H7	H7	1	HG1
Gelao	H20	Others	1	HG2
Gelao	H15	Others	1	HG2
Gelao	H6	H6	1	HG2
Hani	H1	H1	229	HG1
Hani	H2	H2	34	HG1
Hani	H3	H3	40	HG1
Hani	H34	Others	1	HG3
Hani	H4	H4	27	HG3
Hani	H5	H5	50	HG2
Hani	H260	Others	1	HG1
Hani	H7	H7	18	HG1
Hani	H88	Others	3	HG1
Hani	H41	Others	1	HG1
Hani	H11	H11	5	HG2
Hani	H21	Others	3	HG1
Hani	H8	H8	5	HG1
Hani	H6	H6	22	HG2
Hani	H18	Others	3	HG1
Hani	H274	Others	1	HG1
Hani	H12	H12	2	HG2
Hani	H170	Others	2	HG1
Hani	H9	H9	6	HG1
Hani	H63	Others	1	HG1
Hani	H275	Others	1	HG2
Hani	H107	Others	3	HG1
Hani	H277	Others	1	HG1
Hani	H13	H13	2	HG1
Hani	H58	Others	1	HG3
Hani	H10	H10	7	HG1
Hani	H19	Others	1	HG2
Hani	H50	Others	1	HG1
Hani	H49	Others	1	HG1
Hani	H126	Others	1	HG1
Hani	H54	Others	2	HG1
Hani	H17	Others	1	HG1
Han	H1	H1	14538	HG1
Han	H59	Others	5	HG2
Han	H27	Others	31	HG1
Han	H4	H4	2062	HG3
Han	H42	Others	14	HG2
Han	H183	Others	1	HG2
Han	H55	Others	8	HG1
Han	H17	Others	44	HG1
Han	H8	H8	688	HG1
Han	H5	H5	1731	HG2
Han	H2	H2	3196	HG1
Han	H10	H10	154	HG1
Han	H3	H3	2280	HG1
Han	H6	H6	776	HG2
Han	H184	Others	1	HG1
Han	H33	Others	24	HG1
Han	H7	H7	673	HG1
Han	H81	Others	2	HG1
Han	H18	Others	44	HG1
Han	H185	Others	1	HG1
Han	H38	Others	23	HG1
Han	H186	Others	1	HG1
Han	H47	Others	15	HG3
Han	H187	Others	1	HG3
Han	H98	Others	3	HG1
Han	H188	Others	1	HG1
Han	H99	Others	4	HG1
Han	H19	Others	46	HG2
Han	H50	Others	8	HG1
Han	H24	Others	26	HG1
Han	H9	H9	125	HG1
Han	H35	Others	19	HG3
Han	H11	H11	104	HG2
Han	H71	Others	5	HG1
Han	H12	H12	88	HG2
Han	H43	Others	12	HG3
Han	H57	Others	6	HG2
Han	H75	Others	2	HG1
Han	H26	Others	38	HG1
Han	H112	Others	2	HG2
Han	H134	Others	2	HG3
Han	H193	Others	1	HG1
Han	H194	Others	1	HG2
Han	H76	Others	5	HG3
Han	H39	Others	20	HG1
Han	H52	Others	11	HG1
Han	H15	Others	61	HG2
Han	H113	Others	2	HG1
Han	H53	Others	10	HG2
Han	H111	Others	1	HG1
Han	H37	Others	16	HG1
Han	H48	Others	10	HG2
Han	H21	Others	31	HG1
Han	H114	Others	3	HG1
Han	H13	H13	60	HG1
Han	H14	H14	67	HG3
Han	H82	Others	6	HG2
Han	H60	Others	6	HG1
Han	H61	Others	10	HG3
Han	H34	Others	15	HG3
Han	H16	Others	51	HG1
Han	H28	Others	31	HG1
Han	H29	Others	20	HG1
Han	H135	Others	1	HG2
Han	H45	Others	15	HG3
Han	H23	Others	37	HG1
Han	H64	Others	7	HG2
Han	H195	Others	1	HG1
Han	H22	Others	30	HG2
Han	H30	Others	32	HG2
Han	H136	Others	2	HG1
Han	H25	Others	34	HG3
Han	H196	Others	1	HG1
Han	H83	Others	4	HG2
Han	H197	Others	1	HG1
Han	H198	Others	1	HG2
Han	H199	Others	1	HG1
Han	H40	Others	13	HG2
Han	H97	Others	3	HG3
Han	H200	Others	1	HG3
Han	H201	Others	1	HG1
Han	H90	Others	5	HG1
Han	H91	Others	5	HG2
Han	H62	Others	8	HG1
Han	H65	Others	9	HG2
Han	H138	Others	2	HG1
Han	H202	Others	1	HG3
Han	H139	Others	2	HG2
Han	H66	Others	3	HG1
Han	H46	Others	16	HG1
Han	H51	Others	10	HG2
Han	H116	Others	3	HG1
Han	H140	Others	2	HG2
Han	H92	Others	3	HG1
Han	H101	Others	4	HG1
Han	H203	Others	1	HG1
Han	H102	Others	4	HG2
Han	H67	Others	5	HG1
Han	H117	Others	2	HG1
Han	H204	Others	1	HG1
Han	H63	Others	8	HG1
Han	H68	Others	8	HG2
Han	H41	Others	12	HG1
Han	H103	Others	4	HG1
Han	H141	Others	2	HG1
Han	H118	Others	3	HG1
Han	H142	Others	2	HG2
Han	H205	Others	1	HG1
Han	H31	Others	23	HG1
Han	H84	Others	5	HG1
Han	H49	Others	9	HG1
Han	H209	Others	1	HG1
Han	H210	Others	1	HG1
Han	H211	Others	1	HG1
Han	H212	Others	1	HG1
Han	H77	Others	7	HG1
Han	H145	Others	1	HG2
Han	H44	Others	15	HG2
Han	H120	Others	3	HG3
Han	H20	Others	33	HG2
Han	H56	Others	5	HG1
Han	H148	Others	2	HG1
Han	H216	Others	1	HG2
Han	H149	Others	1	HG1
Han	H217	Others	1	HG1
Han	H79	Others	7	HG2
Han	H150	Others	2	HG2
Han	H104	Others	1	HG2
Han	H218	Others	1	HG1
Han	H72	Others	8	HG1
Han	H85	Others	5	HG2
Han	H219	Others	1	HG1
Han	H220	Others	1	HG1
Han	H105	Others	4	HG2
Han	H69	Others	9	HG2
Han	H70	Others	6	HG1
Han	H93	Others	4	HG1
Han	H221	Others	1	HG1
Han	H106	Others	3	HG1
Han	H222	Others	1	HG2
Han	H94	Others	3	HG2
Han	H58	Others	7	HG3
Han	H146	Others	1	HG1
Han	H224	Others	1	HG2
Han	H225	Others	1	HG2
Han	H151	Others	2	HG1
Han	H73	Others	6	HG2
Han	H80	Others	7	HG2
Han	H152	Others	2	HG3
Han	H32	Others	15	HG2
Han	H121	Others	3	HG1
Han	H226	Others	1	HG2
Han	H231	Others	1	HG1
Han	H154	Others	2	HG2
Han	H232	Others	1	HG2
Han	H233	Others	1	HG2
Han	H234	Others	1	HG1
Han	H235	Others	1	HG1
Han	H110	Others	1	HG2
Han	H54	Others	11	HG1
Han	H155	Others	2	HG1
Han	H36	Others	11	HG3
Han	H156	Others	2	HG1
Han	H236	Others	1	HG1
Han	H157	Others	2	HG3
Han	H108	Others	2	HG1
Han	H158	Others	2	HG1
Han	H237	Others	1	HG2
Han	H238	Others	1	HG3
Han	H159	Others	2	HG1
Han	H78	Others	6	HG3
Han	H239	Others	1	HG1
Han	H122	Others	2	HG1
Han	H240	Others	1	HG3
Han	H241	Others	1	HG1
Han	H123	Others	3	HG1
Han	H124	Others	2	HG1
Han	H86	Others	3	HG2
Han	H160	Others	1	HG2
Han	H119	Others	1	HG1
Han	H87	Others	5	HG1
Han	H161	Others	2	HG1
Han	H162	Others	2	HG1
Han	H88	Others	3	HG1
Han	H242	Others	1	HG1
Han	H163	Others	2	HG1
Han	H243	Others	1	HG1
Han	H244	Others	1	HG1
Han	H100	Others	2	HG2
Han	H125	Others	2	HG3
Han	H245	Others	1	HG1
Han	H126	Others	1	HG1
Han	H246	Others	1	HG1
Han	H89	Others	4	HG1
Han	H127	Others	3	HG2
Han	H128	Others	3	HG3
Han	H95	Others	4	HG1
Han	H164	Others	2	HG2
Han	H247	Others	1	HG2
Han	H165	Others	2	HG2
Han	H248	Others	1	HG1
Han	H249	Others	1	HG2
Han	H250	Others	1	HG3
Han	H251	Others	1	HG1
Han	H129	Others	2	HG2
Han	H252	Others	1	HG1
Han	H253	Others	1	HG2
Han	H254	Others	1	HG2
Han	H255	Others	1	HG1
Han	H257	Others	1	HG1
Han	H130	Others	2	HG2
Han	H258	Others	1	HG2
Han	H259	Others	1	HG3
Han	H131	Others	2	HG1
Han	H166	Others	2	HG1
Han	H261	Others	1	HG1
Han	H144	Others	1	HG2
Han	H153	Others	1	HG1
Han	H167	Others	1	HG3
Han	H262	Others	1	HG1
Han	H168	Others	2	HG1
Han	H264	Others	1	HG3
Han	H169	Others	2	HG2
Han	H265	Others	1	HG2
Han	H115	Others	1	HG3
Han	H266	Others	1	HG1
Han	H267	Others	1	HG1
Han	H268	Others	1	HG1
Han	H269	Others	1	HG2
Han	H270	Others	1	HG1
Han	H271	Others	1	HG1
Han	H272	Others	1	HG1
Han	H273	Others	1	HG2
Han	H276	Others	1	HG2
Han	H278	Others	1	HG3
Han	H279	Others	1	HG3
Han	H132	Others	2	HG2
Han	H172	Others	2	HG3
Han	H280	Others	1	HG3
Han	H281	Others	1	HG1
Han	H282	Others	1	HG2
Han	H285	Others	1	HG1
Han	H174	Others	2	HG2
Han	H286	Others	1	HG2
Han	H287	Others	1	HG1
Han	H288	Others	1	HG1
Han	H289	Others	1	HG1
Han	H290	Others	1	HG1
Han	H291	Others	1	HG3
Han	H296	Others	1	HG1
Han	H301	Others	1	HG1
Han	H302	Others	1	HG1
Han	H303	Others	1	HG1
Han	H304	Others	1	HG1
Han	H305	Others	1	HG3
Han	H306	Others	1	HG1
Han	H307	Others	1	HG1
Han	H308	Others	1	HG2
Han	H133	Others	1	HG1
Han	H309	Others	1	HG1
Han	H310	Others	1	HG2
Han	H311	Others	1	HG1
Han	H312	Others	1	HG1
Han	H313	Others	1	HG1
Han	H176	Others	1	HG1
Han	H314	Others	1	HG1
Han	H315	Others	1	HG1
Han	H316	Others	1	HG1
Han	H317	Others	1	HG1
Han	H318	Others	1	HG1
Han	H177	Others	1	HG1
Han	H319	Others	1	HG1
Han	H320	Others	1	HG1
Han	H321	Others	1	HG3
Han	H322	Others	1	HG1
Han	H323	Others	1	HG1
Han	H324	Others	1	HG1
Han	H325	Others	1	HG2
Han	H327	Others	1	HG1
Han	H328	Others	1	HG2
Han	H329	Others	1	HG1
Han	H331	Others	1	HG1
Han	H332	Others	1	HG1
Han	H334	Others	1	HG1
Han	H335	Others	1	HG1
Han	H336	Others	1	HG1
Han	H96	Others	4	HG2
Han	H339	Others	1	HG1
Han	H340	Others	1	HG1
Han	H341	Others	1	HG1
Han	H178	Others	2	HG3
Han	H179	Others	2	HG3
Han	H180	Others	2	HG2
Han	H346	Others	1	HG1
Han	H348	Others	1	HG1
Han	H349	Others	1	HG2
Han	H350	Others	1	HG2
Han	H353	Others	1	HG1
Han	H74	Others	5	HG1
Han	H355	Others	1	HG1
Han	H356	Others	1	HG3
Han	H181	Others	2	HG1
Han	H357	Others	1	HG1
Han	H358	Others	1	HG1
Han	H360	Others	1	HG1
Han	H361	Others	1	HG2
Han	H362	Others	1	HG1
Han	H363	Others	1	HG1
Han	H173	Others	1	HG2
Han	H366	Others	1	HG3
Han	H367	Others	1	HG1
Han	H368	Others	1	HG1
Han	H369	Others	1	HG2
Han	H370	Others	1	HG2
Han	H371	Others	1	HG1
Han	H372	Others	1	HG1
Han	H373	Others	1	HG1
Han	H374	Others	1	HG1
Han	H375	Others	1	HG2
Han	H376	Others	1	HG2
Han	H377	Others	1	HG1
Han	H378	Others	1	HG1
Han	H379	Others	1	HG1
Han	H380	Others	1	HG1
Han	H381	Others	1	HG2
Han	H382	Others	1	HG2
Han	H383	Others	1	HG1
Han	H109	Others	1	HG1
Han	H384	Others	1	HG3
Hui	H1	H1	40	HG1
Hui	H3	H3	14	HG1
Hui	H2	H2	13	HG1
Hui	H5	H5	6	HG2
Hui	H4	H4	8	HG3
Hui	H34	Others	1	HG3
Hui	H6	H6	4	HG2
Hui	H67	Others	1	HG1
Hui	H8	H8	2	HG1
Hui	H7	H7	2	HG1
Hui	H25	Others	1	HG3
Hui	H76	Others	1	HG3
Hui	H20	Others	1	HG2
Jino	H2	H2	1	HG1
Jino	H1	H1	7	HG1
Ji	H4	H4	2	HG3
Jing	H1	H1	2	HG1
Jingpo	H1	H1	1	HG1
Jingpo	H66	Others	1	HG1
Lahu	H1	H1	48	HG1
Lahu	H7	H7	4	HG1
Lahu	H4	H4	8	HG3
Lahu	H2	H2	10	HG1
Lahu	H6	H6	4	HG2
Lahu	H34	Others	1	HG3
Lahu	H5	H5	6	HG2
Lahu	H3	H3	2	HG1
Lahu	H11	H11	1	HG2
Lahu	H21	Others	1	HG1
Lahu	H54	Others	1	HG1
Li	H4	H4	81	HG3
Li	H1	H1	579	HG1
Li	H3	H3	99	HG1
Li	H27	Others	3	HG1
Li	H109	Others	2	HG1
Li	H13	H13	3	HG1
Li	H97	Others	1	HG3
Li	H182	Others	1	HG1
Li	H59	Others	2	HG2
Li	H75	Others	5	HG1
Li	H42	Others	2	HG2
Li	H110	Others	1	HG2
Li	H111	Others	1	HG1
Li	H6	H6	87	HG2
Li	H15	Others	2	HG2
Li	H5	H5	24	HG2
Li	H2	H2	131	HG1
Li	H8	H8	28	HG1
Li	H24	Others	3	HG1
Li	H189	Others	1	HG1
Li	H190	Others	1	HG1
Li	H7	H7	13	HG1
Li	H11	H11	3	HG2
Li	H21	Others	3	HG1
Li	H22	Others	4	HG2
Li	H43	Others	1	HG3
Li	H191	Others	1	HG1
Li	H192	Others	1	HG2
Li	H16	Others	4	HG1
Li	H23	Others	1	HG1
Li	H100	Others	1	HG2
Li	H18	Others	3	HG1
Li	H44	Others	2	HG2
Li	H62	Others	2	HG1
Li	H41	Others	1	HG1
Li	H40	Others	1	HG2
Li	H9	H9	1	HG1
Li	H53	Others	1	HG2
Li	H113	Others	1	HG1
Li	H20	Others	1	HG2
Li	H137	Others	2	HG2
Li	H115	Others	2	HG3
Li	H26	Others	4	HG1
Li	H12	H12	1	HG2
Li	H47	Others	1	HG3
Li	H83	Others	1	HG2
Li	H119	Others	1	HG1
Li	H177	Others	1	HG1
Li	H71	Others	1	HG1
Lisu	H1	H1	4	HG1
Lisu	H59	Others	1	HG2
Lisu	H2	H2	3	HG1
Lisu	H4	H4	3	HG3
Lisu	H7	H7	1	HG1
Lisu	H3	H3	1	HG1
Lisu	H5	H5	1	HG2
Man	H5	H5	4	HG2
Man	H3	H3	2	HG1
Man	H1	H1	4	HG1
Man	H8	H8	1	HG1
Man	H20	Others	1	HG2
Man	H2	H2	1	HG1
Man	H10	H10	1	HG1
Man	H4	H4	3	HG3
Man	H74	Others	1	HG1
Maonan	H1	H1	3	HG1
Maonan	H2	H2	2	HG1
Maonan	H9	H9	1	HG1
Mongol	H1	H1	3	HG1
Mongol	H2	H2	2	HG1
Mongol	H6	H6	1	HG2
Mongol	H7	H7	1	HG1
Mongol	H8	H8	1	HG1
Miao	H11	H11	6	HG2
Miao	H71	Others	1	HG1
Miao	H1	H1	958	HG1
Miao	H8	H8	23	HG1
Miao	H20	Others	2	HG2
Miao	H2	H2	139	HG1
Miao	H5	H5	84	HG2
Miao	H4	H4	67	HG3
Miao	H107	Others	1	HG1
Miao	H43	Others	1	HG3
Miao	H3	H3	87	HG1
Miao	H31	Others	5	HG1
Miao	H6	H6	29	HG2
Miao	H64	Others	1	HG2
Miao	H50	Others	1	HG1
Miao	H13	H13	3	HG1
Miao	H7	H7	20	HG1
Miao	H98	Others	1	HG1
Miao	H21	Others	2	HG1
Miao	H22	Others	1	HG2
Miao	H23	Others	1	HG1
Miao	H9	H9	11	HG1
Miao	H94	Others	1	HG2
Miao	H24	Others	2	HG1
Miao	H10	H10	1	HG1
Miao	H16	Others	3	HG1
Miao	H33	Others	1	HG1
Miao	H25	Others	2	HG3
Miao	H32	Others	1	HG2
Miao	H17	Others	1	HG1
Miao	H145	Others	1	HG2
Miao	H60	Others	1	HG1
Miao	H104	Others	1	HG2
Miao	H112	Others	1	HG2
Miao	H19	Others	1	HG2
Miao	H28	Others	1	HG1
Miao	H51	Others	1	HG2
Miao	H354	Others	1	HG1
Miao	H81	Others	1	HG1
Miao	H34	Others	1	HG3
Mulao	H1	H1	14	HG1
Mulao	H7	H7	1	HG1
Mulao	H6	H6	1	HG2
Mulao	H5	H5	3	HG2
Mulao	H12	H12	1	HG2
Mulao	H3	H3	4	HG1
Mulao	H4	H4	1	HG3
Mulao	H2	H2	2	HG1
Mulao	H16	Others	1	HG1
Naxi	H2	H2	2	HG1
Naxi	H1	H1	4	HG1
Puhui	H1	H1	2	HG1
Puhui	H5	H5	1	HG2
Puhui	H4	H4	1	HG3
Pumi	H7	H7	1	HG1
Pumi	H1	H1	2	HG1
Pumi	H4	H4	1	HG3
Sang	H1	H1	1	HG1
Sang	H6	H6	1	HG2
Sui	H1	H1	232	HG1
Sui	H2	H2	30	HG1
Sui	H7	H7	7	HG1
Sui	H5	H5	21	HG2
Sui	H3	H3	38	HG1
Sui	H4	H4	35	HG3
Sui	H8	H8	5	HG1
Sui	H16	Others	6	HG1
Sui	H11	H11	2	HG2
Sui	H21	Others	3	HG1
Sui	H6	H6	8	HG2
Sui	H10	H10	1	HG1
Sui	H19	Others	1	HG2
Sui	H84	Others	1	HG1
Sui	H41	Others	1	HG1
Sui	H223	Others	1	HG1
Sui	H31	Others	1	HG1
Sui	H22	Others	1	HG2
Sui	H227	Others	1	HG3
Sui	H228	Others	1	HG2
Sui	H108	Others	2	HG1
Tujia	H2	H2	35	HG1
Tujia	H1	H1	185	HG1
Tujia	H7	H7	14	HG1
Tujia	H4	H4	22	HG3
Tujia	H5	H5	27	HG2
Tujia	H3	H3	13	HG1
Tujia	H17	Others	3	HG1
Tujia	H58	Others	2	HG3
Tujia	H213	Others	1	HG1
Tujia	H8	H8	3	HG1
Tujia	H214	Others	1	HG1
Tujia	H6	H6	3	HG2
Tujia	H28	Others	1	HG1
Tujia	H19	Others	1	HG2
Tujia	H10	H10	1	HG1
Tujia	H35	Others	1	HG3
Tujia	H11	H11	1	HG2
Tujia	H21	Others	1	HG1
Tujia	H100	Others	1	HG2
Tujia	H229	Others	1	HG1
Tujia	H9	H9	3	HG1
Tujia	H153	Others	1	HG1
Tujia	H230	Others	1	HG2
Tujia	H37	Others	1	HG1
Tujia	H22	Others	1	HG2
Va	H1	H1	103	HG1
Va	H4	H4	11	HG3
Va	H3	H3	31	HG1
Va	H2	H2	46	HG1
Va	H5	H5	31	HG2
Va	H56	Others	2	HG1
Va	H32	Others	1	HG2
Va	H7	H7	2	HG1
Va	H6	H6	13	HG2
Va	H104	Others	1	HG2
Va	H86	Others	1	HG2
Va	H35	Others	2	HG3
Va	H11	H11	1	HG2
Va	H21	Others	1	HG1
Va	H23	Others	1	HG1
Va	H8	H8	1	HG1
Va	H67	Others	1	HG1
Va	H18	Others	1	HG1
Va	H33	Others	1	HG1
Va	H135	Others	1	HG2
Va	H12	H12	1	HG2
Va	H111	Others	1	HG1
Yao	H2	H2	30	HG1
Yao	H1	H1	162	HG1
Yao	H14	H14	2	HG3
Yao	H8	H8	9	HG1
Yao	H5	H5	19	HG2
Yao	H28	Others	1	HG1
Yao	H19	Others	1	HG2
Yao	H3	H3	22	HG1
Yao	H47	Others	1	HG3
Yao	H9	H9	3	HG1
Yao	H4	H4	17	HG3
Yao	H7	H7	7	HG1
Yao	H6	H6	1	HG2
Yao	H21	Others	1	HG1
Yao	H11	H11	1	HG2
Yao	H297	Others	1	HG1
Yao	H15	Others	1	HG2
Yao	H25	Others	1	HG3
Yao	H10	H10	1	HG1
Yao	H17	Others	1	HG1
Yao	H92	Others	1	HG1
Yao	H49	Others	1	HG1
Yi	H5	H5	68	HG2
Yi	H1	H1	471	HG1
Yi	H41	Others	4	HG1
Yi	H256	Others	1	HG2
Yi	H9	H9	8	HG1
Yi	H56	Others	1	HG1
Yi	H55	Others	1	HG1
Yi	H27	Others	5	HG1
Yi	H42	Others	1	HG2
Yi	H3	H3	44	HG1
Yi	H4	H4	77	HG3
Yi	H6	H6	42	HG2
Yi	H15	Others	6	HG2
Yi	H2	H2	76	HG1
Yi	H7	H7	21	HG1
Yi	H8	H8	20	HG1
Yi	H32	Others	8	HG2
Yi	H40	Others	1	HG2
Yi	H18	Others	2	HG1
Yi	H16	Others	1	HG1
Yi	H76	Others	1	HG3
Yi	H89	Others	1	HG1
Yi	H263	Others	1	HG1
Yi	H22	Others	1	HG2
Yi	H52	Others	1	HG1
Yi	H23	Others	3	HG1
Yi	H11	H11	1	HG2
Yi	H13	H13	1	HG1
Yi	H12	H12	1	HG2
Yi	H68	Others	1	HG2
Yi	H63	Others	1	HG1
Yi	H171	Others	2	HG3
Yi	H34	Others	2	HG3
Yi	H67	Others	1	HG1
Yi	H17	Others	1	HG1
Yi	H20	Others	1	HG2
Yi	H70	Others	1	HG1
Yi	H53	Others	1	HG2
Yi	H10	H10	2	HG1
Yi	H125	Others	1	HG3
Yi	H37	Others	1	HG1
Yi	H132	Others	1	HG2
Yi	H352	Others	1	HG1
Yi	H129	Others	1	HG2
Yi	H43	Others	1	HG3
Yi	H29	Others	2	HG1
Yi	H66	Others	1	HG1
Yi	H364	Others	1	HG1
Yi	H50	Others	1	HG1
Yi	H81	Others	1	HG1
Zhuang	H1	H1	2187	HG1
Zhuang	H8	H8	70	HG1
Zhuang	H23	Others	7	HG1
Zhuang	H2	H2	371	HG1
Zhuang	H3	H3	314	HG1
Zhuang	H5	H5	174	HG2
Zhuang	H7	H7	98	HG1
Zhuang	H6	H6	138	HG2
Zhuang	H4	H4	210	HG3
Zhuang	H31	Others	4	HG1
Zhuang	H25	Others	9	HG3
Zhuang	H24	Others	18	HG1
Zhuang	H26	Others	4	HG1
Zhuang	H66	Others	2	HG1
Zhuang	H37	Others	3	HG1
Zhuang	H40	Others	6	HG2
Zhuang	H29	Others	11	HG1
Zhuang	H14	H14	12	HG3
Zhuang	H36	Others	12	HG3
Zhuang	H11	H11	18	HG2
Zhuang	H21	Others	6	HG1
Zhuang	H93	Others	1	HG1
Zhuang	H59	Others	2	HG2
Zhuang	H46	Others	3	HG1
Zhuang	H20	Others	9	HG2
Zhuang	H45	Others	4	HG3
Zhuang	H64	Others	1	HG2
Zhuang	H28	Others	3	HG1
Zhuang	H48	Others	5	HG2
Zhuang	H12	H12	8	HG2
Zhuang	H17	Others	5	HG1
Zhuang	H10	H10	11	HG1
Zhuang	H292	Others	1	HG2
Zhuang	H293	Others	1	HG1
Zhuang	H119	Others	1	HG1
Zhuang	H294	Others	1	HG2
Zhuang	H295	Others	1	HG3
Zhuang	H160	Others	1	HG2
Zhuang	H30	Others	2	HG2
Zhuang	H13	H13	13	HG1
Zhuang	H175	Others	2	HG1
Zhuang	H9	H9	12	HG1
Zhuang	H96	Others	1	HG2
Zhuang	H18	Others	4	HG1
Zhuang	H87	Others	1	HG1
Zhuang	H19	Others	3	HG2
Zhuang	H51	Others	4	HG2
Zhuang	H71	Others	1	HG1
Zhuang	H130	Others	1	HG2
Zhuang	H27	Others	8	HG1
Zhuang	H60	Others	2	HG1
Zhuang	H298	Others	1	HG2
Zhuang	H55	Others	4	HG1
Zhuang	H92	Others	1	HG1
Zhuang	H42	Others	3	HG2
Zhuang	H110	Others	1	HG2
Zhuang	H43	Others	2	HG3
Zhuang	H53	Others	1	HG2
Zhuang	H70	Others	1	HG1
Zhuang	H299	Others	1	HG1
Zhuang	H16	Others	12	HG1
Zhuang	H57	Others	3	HG2
Zhuang	H86	Others	2	HG2
Zhuang	H15	Others	4	HG2
Zhuang	H56	Others	2	HG1
Zhuang	H133	Others	2	HG1
Zhuang	H22	Others	10	HG2
Zhuang	H49	Others	6	HG1
Zhuang	H300	Others	1	HG1
Zhuang	H117	Others	1	HG1
Zhuang	H34	Others	3	HG3
Zhuang	H326	Others	1	HG1
Zhuang	H35	Others	1	HG3
Zhuang	H167	Others	1	HG3
Zhuang	H330	Others	1	HG2
Zhuang	H94	Others	1	HG2
Zhuang	H52	Others	1	HG1
Zhuang	H333	Others	1	HG2
Zhuang	H44	Others	1	HG2
Zhuang	H67	Others	1	HG1
Zhuang	H337	Others	1	HG2
Zhuang	H338	Others	1	HG1
Zhuang	H131	Others	1	HG1
Zhuang	H85	Others	1	HG2
Zhuang	H342	Others	1	HG2
Zhuang	H95	Others	1	HG1
Zhuang	H343	Others	1	HG1
Zhuang	H344	Others	1	HG2
Zhuang	H122	Others	1	HG1
Zhuang	H345	Others	1	HG1
Zhuang	H347	Others	1	HG1
Zhuang	H351	Others	1	HG2
Zhuang	H50	Others	2	HG1
Zhuang	H359	Others	1	HG1
Zhuang	H74	Others	1	HG1

## Sheet: Supplementary Fig. 12
Mutation ID	Haplotype Diversity (Hd)
	GD	GX	GZ	HN	YN
CD41/42	0.546224	0.393013	0.264377	0.526476	0.562414
CD17	0.346667	0.195156	0.106996	0.5	0.458678
IVS-II-654	0.202268	0.188366	0.533333	0.32	0.32
-28	0.184444	0.19898	0	0.152778	0.244898
HbE	0.244898	0.551111	0.6875	NA	0.727705
-50	0.544379	0.568047	0.5	0.542936	0
Hb NewYork	0	0.291667	0	0.32	0
CD71/72	0	0	NA	0	0
IVS-I-1	0	0	NA	NA	0
CD43	NA	0.666667	0.5	0	NA
-29	NA	0	0	0.5	NA
CD27/28	0	0	0	NA	0
IVS-II-5	NA	0.32	NA	NA	NA

[truncated: 2 more sheets: Supplementary Fig. 13, Supplementary Fig. 18]
